# Supplementary material for: A new species of bromeliad-feeding Cephaloleia Chevrolat (Coleoptera, Chrysomelidae, Cassidinae) from Costa Rica: evidence from DNA barcodes, larval and adult morphology and insect diets
Source: Zookeys. 2015 Jan 26;(477):143–55. doi: 10.3897/zookeys.477.8220 (PMC4319059; doi:10.3897/zookeys.477.8220)
Supplement: XML Treatment for Cephaloleia kuprewiczae [file zookeys.477.8220-treatment1.xml]

<!DOCTYPE tp:taxon-treatment
  PUBLIC "-//TaxonX//DTD Taxonomic Treatment Publishing DTD v0 20100105//EN" "tax-treatment-NSO.dtd">
<tp:taxon-treatment xmlns:tp="http://www.plazi.org/taxpub"><tp:treatment-meta><kwd-group><label>Taxon classification</label><kwd><named-content content-type="kingdom">Animalia</named-content></kwd><kwd><named-content content-type="order">Coleoptera</named-content></kwd><kwd><named-content content-type="family">Chrysomelidae</named-content></kwd></kwd-group><mixed-citation publication-type="journal"><person-group><name><surname>García-Robledo</surname><given-names>Carlos</given-names></name><name><surname>Staines</surname><given-names>Charles L.</given-names></name><name><surname>Kress</surname><given-names>W. John</given-names></name></person-group><article-title>A new species of bromeliad-feeding <italic><tp:taxon-name><tp:taxon-name-part taxon-name-part-type="genus">Cephaloleia</tp:taxon-name-part></tp:taxon-name></italic> Chevrolat (<tp:taxon-name><tp:taxon-name-part taxon-name-part-type="order">Coleoptera</tp:taxon-name-part></tp:taxon-name>, <tp:taxon-name><tp:taxon-name-part taxon-name-part-type="family">Chrysomelidae</tp:taxon-name-part></tp:taxon-name>, <tp:taxon-name><tp:taxon-name-part taxon-name-part-type="subfamily">Cassidinae</tp:taxon-name-part></tp:taxon-name>) from Costa Rica: evidence from DNA barcodes, larval and adult morphology and insect diets</article-title><source>Zookeys</source><day>26</day><month>1</month><year>2015</year><volume>2015</volume><issue>477</issue><fpage>143</fpage><lpage>155</lpage><pub-id pub-id-type="doi">10.3897/zookeys.477.8220</pub-id></mixed-citation></tp:treatment-meta><tp:nomenclature><tp:taxon-name>
                            <tp:taxon-name-part taxon-name-part-type="genus">Cephaloleia</tp:taxon-name-part>
                            <tp:taxon-name-part taxon-name-part-type="species">kuprewiczae</tp:taxon-name-part>
                            <object-id xmlns:xlink="http://www.w3.org/1999/xlink" content-type="zoobank" xlink:type="simple">http://zoobank.org/14DE2AAF-3973-4279-8E09-41E7024C51D3</object-id>
                        </tp:taxon-name><tp:taxon-authority>García-Robledo &amp; Staines</tp:taxon-authority><tp:taxon-status xmlns:xlink="http://www.w3.org/1999/xlink" xlink:type="simple">sp. n.</tp:taxon-status></tp:nomenclature><tp:treatment-sec sec-type="Material"><title>Material.</title><p>Holotype (male), ♂, ‘COSTA RICA: Heredia, Braulio Carrillo Nat. Park, near Rara Avis Hotel | 700 m | <named-content xmlns:xlink="http://www.w3.org/1999/xlink" content-type="dwc:verbatimCoordinates" xlink:type="simple">9°17'N, 84°03'W</named-content> | 25 November 2011 | Carlos García-Robledo | K1163_EK-25-nov-2011-12 | <italic><tp:taxon-name><tp:taxon-name-part taxon-name-part-type="genus">Pitcairnia</tp:taxon-name-part> <tp:taxon-name-part taxon-name-part-type="species">arcuata</tp:taxon-name-part></tp:taxon-name></italic> (André) André’ (USNM). Paratypes (9 males): with same label data as holotype (USNM, INBIO).</p><!--PageBreak--></tp:treatment-sec><tp:treatment-sec sec-type="Differential diagnosis"><title>Differential diagnosis.</title><p><italic><tp:taxon-name><tp:taxon-name-part taxon-name-part-type="genus">Cephaloleia</tp:taxon-name-part> <tp:taxon-name-part taxon-name-part-type="species">kuprewiczae</tp:taxon-name-part></tp:taxon-name></italic> sp. n. is most similar to <italic><tp:taxon-name><tp:taxon-name-part taxon-name-part-type="genus">Cephaloleia</tp:taxon-name-part> <tp:taxon-name-part taxon-name-part-type="species">histrionica</tp:taxon-name-part></tp:taxon-name></italic> and in some degree to <italic><tp:taxon-name><tp:taxon-name-part taxon-name-part-type="genus">Cephaloleia</tp:taxon-name-part> <tp:taxon-name-part taxon-name-part-type="species">semivittata</tp:taxon-name-part></tp:taxon-name></italic> Baly. It can be easily distinguished from <italic><tp:taxon-name><tp:taxon-name-part taxon-name-part-type="genus">Cephaloleia</tp:taxon-name-part> <tp:taxon-name-part taxon-name-part-type="species">semivittata</tp:taxon-name-part></tp:taxon-name></italic> by its larger size, the elytral declivity beginning at puncture row 7, by antennomere 2 being ¾ the length of 1, by the depressed vertex of the head, and by the medial longitudinal impunctate area on the pronotum. It can be distinguished from <italic><tp:taxon-name><tp:taxon-name-part taxon-name-part-type="genus">Cephaloleia</tp:taxon-name-part> <tp:taxon-name-part taxon-name-part-type="species">histrionica</tp:taxon-name-part></tp:taxon-name></italic> by its rectangular shape and black pronotum (Figure <xref ref-type="fig" rid="F2">2</xref>). The suture between abdominal sterna 1 and 2 being obsolete medially, by elytral puncture row 10 being near lateral margin, by antennomere 2 being cylindrical, by the humerus not being reddish, and by the sinuate lateral margins of the pronotum.</p><fig id="F2" position="float" orientation="portrait"><label>Figure 2.</label><caption><p><bold>A–B</bold> <italic><tp:taxon-name><tp:taxon-name-part taxon-name-part-type="genus">Cephaloleia</tp:taxon-name-part> <tp:taxon-name-part taxon-name-part-type="species">kuprewiczae</tp:taxon-name-part></tp:taxon-name></italic> <bold>A</bold> dorsal view <bold>B</bold> ventral view <bold>C–D</bold> <italic><tp:taxon-name><tp:taxon-name-part taxon-name-part-type="genus">Cephaloleia</tp:taxon-name-part> <tp:taxon-name-part taxon-name-part-type="species">histrionica</tp:taxon-name-part></tp:taxon-name></italic> <bold>C</bold> Dorsal view <bold>D</bold> Ventral view. Scale bars = 3 mm.</p></caption><graphic xmlns:xlink="http://www.w3.org/1999/xlink" xlink:href="zookeys-477-143-g002.jpg" position="float" orientation="portrait" xlink:type="simple" id="oo_37555.jpg"/></fig></tp:treatment-sec><tp:treatment-sec sec-type="Description"><title>Description.</title><p>Elongate; parallel-sided; subdepressed; head, antennae, and scutellum brownish-black; pronotum brownish-black with yellow lateral margins; elytra yellow with brownish-black sutural and subhumeral vittae; venter brownish-black with lateral margins of abdominal sterna paler; legs yellowish with tibio-femoral joint and tarsi brownish (Figure <xref ref-type="fig" rid="F2">2A</xref>). <bold>Head:</bold> vertex densely punctate, depressed between eyes; medial sulcus absent; keel present between antennal bases; clypeus punctate, with fringe of setae on anterior margin. <bold>Antenna:</bold> reaches beyond humerus; filiform; antennomere 1 subincrassate; 2 cylindrical, ¾ length of 1; 3 cylindrical, subequal in length to 1; 4 to 10 cylindrical, decreasing in length; 11 1½× length of 10, pointed at apex; 1 to 4 punctate; 5 to 10 setose. <bold>Pronotum:</bold> longer than wide; lateral margin sinuate, canaliculate; anterior angle rounded, not produced; anterior margin curved forward; posterior angle acute; posterior margin bisinuate; surface irregularly punctate except impunctate medial longitudinal line from base to apex. <bold>Scutellum:</bold> pentagonal; alutaceous (Figure <xref ref-type="fig" rid="F2">2A</xref>). <bold>Elytron:</bold> lateral margin straight, smooth; exterior apical angle rounded, smooth; apical margin rounded, smooth; sutural angle without tooth; humerus rounded, not produced, impunctate; with 10 regular rows of punctures plus scutellar row; with declivity beginning behind humerus at puncture row 7 (Figure <xref ref-type="fig" rid="F2">2A</xref>). <bold>Venter:</bold> pro-, meso-, and metasterna impunctate medially, punctate laterally; abdominal sterna finely punctate, each puncture with pale seta; suture between abdominal sterna 1 and 2 obsolete medially; apical margin of last sternite notched in male (Figure <xref ref-type="fig" rid="F2">2B</xref>). <bold>Leg:</bold> long, slender; punctate; tibia with fringe of setae on inner apical margin. <bold>Total length:</bold> 5.0 to 5.7 mm.</p></tp:treatment-sec><tp:treatment-sec sec-type="Host plants"><title>Host plants.</title><p><italic><tp:taxon-name><tp:taxon-name-part taxon-name-part-type="genus">Pitcairnia</tp:taxon-name-part> <tp:taxon-name-part taxon-name-part-type="species">arcuata</tp:taxon-name-part></tp:taxon-name></italic> (André) André and <italic><tp:taxon-name><tp:taxon-name-part taxon-name-part-type="genus">Pitcairnia</tp:taxon-name-part> <tp:taxon-name-part taxon-name-part-type="species">brittoniana</tp:taxon-name-part></tp:taxon-name></italic> Mez (<tp:taxon-name><tp:taxon-name-part taxon-name-part-type="family">Bromeliaceae</tp:taxon-name-part></tp:taxon-name>) (Figure <xref ref-type="fig" rid="F1">1</xref>).</p></tp:treatment-sec><tp:treatment-sec sec-type="Etymology"><title>Etymology.</title><p>Named for Erin K. Kuprewicz, who discovered this species and its interaction with <italic><tp:taxon-name><tp:taxon-name-part taxon-name-part-type="genus">Pitcairnia</tp:taxon-name-part></tp:taxon-name></italic> (<tp:taxon-name><tp:taxon-name-part taxon-name-part-type="family">Bromeliaceae</tp:taxon-name-part></tp:taxon-name>) host plants. The name is feminine.</p></tp:treatment-sec><tp:treatment-sec><!--Section generated to contain objects referenced in tp:taxon-treatment.--><fig id="F1" position="float" orientation="portrait"><label>Figure 1.</label><caption><p><italic><tp:taxon-name><tp:taxon-name-part taxon-name-part-type="genus">Pitcairnia</tp:taxon-name-part> <tp:taxon-name-part taxon-name-part-type="species">arcuata</tp:taxon-name-part></tp:taxon-name></italic> and <italic><tp:taxon-name><tp:taxon-name-part taxon-name-part-type="genus">Pitcairnia</tp:taxon-name-part> <tp:taxon-name-part taxon-name-part-type="species">brittoniana</tp:taxon-name-part></tp:taxon-name></italic> (<tp:taxon-name><tp:taxon-name-part taxon-name-part-type="family">Bromeliaceae</tp:taxon-name-part></tp:taxon-name>), host plants of <italic><tp:taxon-name><tp:taxon-name-part taxon-name-part-type="genus">Cephaloleia</tp:taxon-name-part> <tp:taxon-name-part taxon-name-part-type="species">kuprewiczae</tp:taxon-name-part></tp:taxon-name></italic>. <bold>A</bold> <italic><tp:taxon-name><tp:taxon-name-part taxon-name-part-type="genus">Pitcairnia</tp:taxon-name-part> <tp:taxon-name-part taxon-name-part-type="species">arcuata</tp:taxon-name-part></tp:taxon-name></italic>, habit <bold>B</bold> Detail of a rolled leaf used as a larval and adult food source and adult oviposition site <bold>C</bold> <italic><tp:taxon-name><tp:taxon-name-part taxon-name-part-type="genus">Pitcairnia</tp:taxon-name-part> <tp:taxon-name-part taxon-name-part-type="species">arcuata</tp:taxon-name-part></tp:taxon-name></italic> Inflorescence <bold>D</bold> <italic><tp:taxon-name><tp:taxon-name-part taxon-name-part-type="genus">Pitcairnia</tp:taxon-name-part> <tp:taxon-name-part taxon-name-part-type="species">brittoniana</tp:taxon-name-part></tp:taxon-name></italic> inflorescence <bold>E</bold> Leaf damage produced by a feeding adult <italic><tp:taxon-name><tp:taxon-name-part taxon-name-part-type="genus">Cephaloleia</tp:taxon-name-part> <tp:taxon-name-part taxon-name-part-type="species">histrionica</tp:taxon-name-part></tp:taxon-name></italic>. Scale bars: <bold>A–C</bold> = 10 cm; <bold>D, E</bold> = 1 cm. Modified from <xref ref-type="bibr" rid="B3">García-Robledo et al. 2013a</xref>.</p></caption><graphic xmlns:xlink="http://www.w3.org/1999/xlink" xlink:href="zookeys-477-143-g001.jpg" position="float" orientation="portrait" xlink:type="simple" id="oo_37554.jpg"/></fig></tp:treatment-sec><ref-list><ref id="B3"><mixed-citation xmlns:xlink="http://www.w3.org/1999/xlink" xlink:type="simple"><person-group><name name-style="western"><surname>García-Robledo</surname><given-names>C</given-names></name><name name-style="western"><surname>Kuprewicz</surname><given-names>EK</given-names></name><name name-style="western"><surname>Staines</surname><given-names>CL</given-names></name><name name-style="western"><surname>Kress</surname><given-names>WJ</given-names></name><name name-style="western"><surname>Erwin</surname><given-names>TL</given-names></name></person-group> (<year>2013a</year>) <article-title>Using a comprehensive DNA barcode library to detect novel egg and larval host plant associations in a <italic><tp:taxon-name><tp:taxon-name-part taxon-name-part-type="genus">Cephaloleia</tp:taxon-name-part></tp:taxon-name></italic> rolled-leaf beetle (<tp:taxon-name><tp:taxon-name-part taxon-name-part-type="order">Coleoptera</tp:taxon-name-part></tp:taxon-name>: <tp:taxon-name><tp:taxon-name-part taxon-name-part-type="family">Chrysomelidae</tp:taxon-name-part></tp:taxon-name>).</article-title><source>Biological Journal of the Linnean Society</source><volume>110</volume>: <fpage>189</fpage>–<lpage>198</lpage>. doi: <ext-link ext-link-type="doi" xlink:href="10.1111/bij.12115" xlink:type="simple">10.1111/bij.12115</ext-link></mixed-citation></ref></ref-list></tp:taxon-treatment>
