# Supplementary material for: A new species of bromeliad-feeding Cephaloleia Chevrolat (Coleoptera, Chrysomelidae, Cassidinae) from Costa Rica: evidence from DNA barcodes, larval and adult morphology and insect diets
Source: Zookeys. 2015 Jan 26;(477):143–55. doi: 10.3897/zookeys.477.8220 (PMC4319059; doi:10.3897/zookeys.477.8220)
Supplement: Supplementary material 1 — DNA barcodes (COI) for specimens of Cephaloleia histrionica and Cephaloleia kuprewiczae included in this study. [file zookeys-477-143-s001.fasta]

>B10_1163_Cephaloleia_kuprewiczae_(larva)_in_Pitcairnia_arcuata_ELEVATION_(m)_700_Assembly_of_2_reads:_14-Nov-2011_Costa_Rica,_Heredia,_Rara_Avis_Biol._Station
GTAAAAACGACGGTCAACAAATCATAAAAGACATCGGAACTTTGTATTTCATTTTTGGATTCTGGATCTGGAATAGTAGG
GTACATCCWTAAGAATACTAATTCGAGCAGAATTAGGCAATCCCGGAACACTAATTGGAAATGATCAAATTTATAATGTT
ATTGTTACTGCCCATGCTTTTATTATAATTTTCTTTATAGTTATACCCATTATAATTGGGGGATTCGGAAATTGACTAGT
TCCACTAATACTGGGGGCCCCAGATATAGCCTTCCCACGTTTAAATAATATAAGATTTTGATTACTCCCACCATCCTTAA
TATTCCTACTTCTAAGAAGTATAGTTGAATCAGGAGCAGGAACTGGTTGAACCGTATACCCCCCATTATCCGCTAATACA
GCCCACAGGGGAGCTTCTGTTGATTTAGCTATTTTTAGTCTTCACTTAGCGGGTGATTTCTTCAATTCTTGGAGCTATTA
ATTTTATTTCCACAGTAATAAACATACGACCCAAGGGAATAGAATTAGATAAAACTCCCCTATTTGTATGAGCTGTGATA
ATTACGGCTATTCTCCTTCTTCTTTCCCTACCAGTATTAGCAGGGGCCATTACCATATTATTAACAGATCGAAATATTAA
CACCTCATTCTTTGACCCAGCAGGTGGTGGTGATCCGATTCTTTATCAACACTTATTTTGATTTTTTGGTCACCCTGAAG
TTTACCTGTGTGAATTGTTAT
>B11_1163_Cephaloleia_kuprewiczae_(larva)_in_Pitcairnia_arcuata_ELEVATION_(m)_700_Assembly_of_2_reads:_14-Nov-2011_Costa_Rica,_Heredia,_Rara_Avis_Biol._Station
GACGTTGTAAAAACGACGGGTCAACAAATCATAAAAGACATCGGAACTTTGTATGTCATATTTGGATTTCTGATCTGGAA
TAKTAGGGTACAWCCTTAAGAATATTAATTCGAGCAGAATTAGGTAATCCTGGAACACTAATTGGAAATGATCAAATTTA
TAATGTTATTGTTACTGCCCATGCTTTTATTATAATTTTCTTTATAGTTATACCCATTATAATTGGGGGATTCGGAAATT
GATTAGTTCCACTAATGCTGGGAGCCCCAGATATAGCCTTTCCTCGTTTAAATAATATAAGATTTTGGTTACTCCCACCA
TCCTTAATATTCCTACTTATAAGAAGTATAGTTGAATCAGGGGCAGGAACTGGTTGAACCGTATACCCCCCATTATCCGC
TAATACAGCCCACAGGGGAGCTTCTGTTGATTTAGCTATTTTTAGTCTTCACTTAGCGGGGATTTCTTCAATTCTTGGAG
CTATTAATTTTATTTCCACAGTAATAAATATACGACCCAAGGGAATAGAATTAGATAAAACCCCCCTATTTGTATGAGCT
GTCATAATTACGGCTATTCTCCTTCTTCTTTCCCTACCAGTATTAGCAGGAGCCATTACTATATTATTAACAGATCGAAA
TATTAACACCTCATTCTTTGACCCAGCAGGTGGTGGTGATCCAATTCTTTATCAACACTTATTTTGATTTTTTGGTCACC
CTGAAGTTTACCTGTGTGAAATTGTTA
>C04_1163_Cephaloleia_kuprewiczae_(larva)_in_Pitcairnia_arcuata_ELEVATION_(m)_700_Assembly_of_2_reads:_14-Nov-2011_Costa_Rica,_Heredia,_Rara_Avis_Biol._Station
CGACGTTGTAAAACGACGGTCAACAAATCATAAAGATATCGGAACTTTGTATTTCATTTTTTGGATTCTGATCTGGAATA
GTAGGTACATCCTTAAGAATACTAATTCGAGCAGAATTAGGCAATCCCGGAACACTAATTGGAAATGATCAAATTTATAA
TGTTATTGTTACTGCCCATGCTTTTATTATAATTTTCTTTATAGTTATACCCATTATAATTGGGGGATTCGGAAATTGAC
TAGTTCCACTAATACTGGGGGCCCCAGATATAGCCTTCCCACGTTTAAATAATATAAGATTTTGATTACTCCCACCATCC
TTAATATTCCTACTTCTAAGAAGTATAGTTGAATCAGGAGCAGGAACTGGTTGAACCGTATACCCCCCATTATCCGCTAA
TACAGCCCACAGGGGAGCTTCTGTTGATTTAGCTATTTTTAGTCTTCACTTAGCGGGTGATTTCTTCAATTCTTGGAGCT
ATTAATTTTATTTCCACAGTAATAAACATACGACCCAAGGGAATAGAATTAGATAAAACTCCCCTATTTGTATGAGCTGT
GATAATTACGGCTATTCTCCTTCTTCTTTCCCTACCAGTATTAGCAGGGGCCATTACCATATTATTAACAGATCGAAATA
TTAACACCTCATTCTTTGACCCAGCAGGTGGTGGTGATCCGATTCTTTATCAACACTTATTTTGATTCTTTGGTCACCCT
GAAGTTTACCTGTGTGAAATTGTT
>C06_1163_Cephaloleia_kuprewiczae_(larva)_in_Pitcairnia_arcuata_ELEVATION_(m)_700_Assembly_of_2_reads:_14-Nov-2011_Costa_Rica,_Heredia,_Rara_Avis_Biol._Station
GACGTTGTAAAACGACGGTCAACAAATCATAAAGATATCGGRACTTTGTATTTCATTTTTGGATTCTGATCTGGAATAGT
AGGTACATCCTTAAAGAATATTAATTCGAGCAGAATTAGGTAATCCTGGAACACTAATTGGAAATGATCAAATTTATAAT
GTTATTGTTACTGCCCATGCTTTTATTATAATTTTCTTTATAGTTATACCCATTATAATTGGGGGATTCGGAAATTGATT
AGTTCCACTAATGCTGGGAGCCCCAGATATAGCCTTTCCTCGTTTAAATAATATAAGATTTTGGTTACTCCCACCATCCT
TAATATTCCTACTTATAAGAAGTATAGTTGAATCAGGGGCAGGAACTGGTTGAACCGTATACCCCCCATTATCCGCTAAT
ACAGCCCACAGGGGAGCTTCTGTTGATTTAGCTATTTTTAGTCTTCACTTAGCGGGGWTTTCTTCAATTCTTGGAGCTAT
TAATTTTATTTCCACAGTAATAAATATACGACCCAAGGGAATAGAATTAGATAAAACCCCCCTATTTGTATGAGCTGTCA
TAATTACGGCTATTCTCCTTCTTCTTTCCCTACCAGTATTAGCAGGAGCCATTACTATATTATTAACAGATCGAAATATT
AACACCTCATTCTTTGACCCAGCAGGTGGTGGTGATCCAATTCTTTATCAACACTTATTTTGATTTTTTGGGTCACCCTG
AAGTTTACCTGTGTGAAATTGTT
>C07_1163_Cephaloleia_kuprewiczae_(larva)_in_Pitcairnia_arcuata_ELEVATION_(m)_700_Assembly_of_2_reads:_14-Nov-2011_Costa_Rica,_Heredia,_Rara_Avis_Biol._Station
GTTGTAAAAACGACGGTCAACAAATCATAAAGATATCGGAACTTTGTATTTCATTTTTGGATTCTGATCTGGAATAGTAG
GTACATCCTTAAAGAATACTAATTCGAGCAGAATTAGGCAATCCCGGAACACTAATTGGAAATGATCAAATTTATAATGT
TATTGTTACTGCCCATGCTTTTATTATAATTTTCTTTATAGTTATACCCATTATAATTGGGGGATTCGGAAATTGACTAG
TTCCACTAATACTGGGGGCCCCAGATATAGCCTTCCCACGTTTAAATAATATAAGATTTTGATTACTCCCACCATCCTTA
ATATTCCTACTTCTAAGAAGTATAGTTGAATCAGGAGCAGGAACTGGTTGAACCGTATACCCCCCATTATCCGCTAATAC
AGCCCACAGGGGAGCTTCTGTTGATTTAGCTATTTTTAGTCTTCACTTAGCGGGGATTTCTTCAATTCTTGGAGCTATTA
ATTTTATTTCCACAGTAATAAACATACGACCCAAGGGAATAGAATTAGATAAAACTCCCCTATTTGTATGAGCTGTGATA
ATTACGGCTATTCTCCTTCTTCTTTCCCTACCAGTATTAGCAGGGGCCATTACCATATTATTAACAGATCGAAATATTAA
CACCTCATTCTTTGACCCAGCAGGTGGTGGTGATCCGATTCTTTATCAACACTTATTTTGATTTTTTTGGTCACCCTGAA
GTTTACCTGTGTGAAATT
> genseq-1_CO1_A06_1235_Cephaloleia_kuprewiczae_(adult)_in_Pitcairnia_brittoniana__ELEVATION_(m)_1500_CO1_Assembly_of_2_reads:_17-Feb-2013_Costa_Rica,_Heredia,_Rara_Avis_Biol._Station
AAAGATATTGGAACTTTGTATTTCATTTTTGGATTCTGGTCTGGANTAGTAGGTACATCCTTAAGAATATTAATTCGAGC
AGAATTAGGTAATCCTGGAACACTAATTGGAAATGATCAAATTTATAATGTTATTGTTACTGCCCATGCTTTTATTATAA
TTTTCTTTATAGTTATACCCATTATAATTGGGGGATTCGGAAATTGATTAGTTCCACTAATGCTGGGAGCCCCAGATATA
GCCTTTCCTCGTTTAAATAATATAAGATTTTGGTTACTCCCACCATCCTTAATATTCCTACTTATAAGAAGTATAGTTGA
ATCAGGGGCAGGAACTGGTTGAACCGTATACCCCCCATTATCCGCTAATACAGCCCACAGGGGAGCTTCTGTTGATTTAG
CTATTTTTAGTCTTCACTTAGCGGGGATTTCTTCAATTCTTGGAGCTATTAATTTTATTTCCACAGTAATAAATATACGA
CCCAAGGGAATAGAATTAGATAAAACCCCCCTATTTGTATGAGCTGTCATAATTACGGCTATTCTCCTTCTTCTTTCCCT
ACCAGTATTAGCAGGAGCCATTACTATATTATTAACAGATCGAAATATTAACACCTCATTCTTTGACCCAGCAGGTGGTG
GTGATCCAATTCTTTATCAACACTTATTTTGATTTTTTGGTCAC
> genseq-1_CO1_B06_1235_Cephaloleia_kuprewiczae_(adult)_in_Pitcairnia_brittoniana__ELEVATION_(m)_1500_CO1_Assembly_of_2_reads:_17-Feb-2013_Costa_Rica,_Heredia,_Rara_Avis_Biol._Station
CATAAAGATATTGGAACTTTGTATTTCATTTTTGGATTCTGATCTGGANTAGTAGGTACATCCTTAAGAATATTAATTCG
AGCAGAATTAGGTAATCCGGGAACACTAATTGGAAATGATCAAATTTATAATGTTATTGTTACTGCCCATGCTTTTATTA
TAATTTTCTTTATAGTTATACCCATTATAATTGGGGGATTCGGAAATTGATTAGTTCCACTAATGCTGGGAGCCCCAGAT
ATAGCCTTTCCTCGTTTAAATAATATAAGATTTTGGTTACTCCCACCATCCTTAATATTCCTACTTATAAGAAGTATAGT
TGAATCAGGGGCAGGAACTGGTTGAACCGTATACCCCCCATTATCCGCTAATACAGCCCACAGGGGAGCTTCTGTTGATT
TAGCTATTTTTAGTCTTCACTTAGCGGGGATTTCTTCAATTCTTGKAKCTATTAATTTTATTTCCACAGTAATAAATATA
CGASCNCRAGGGAATAGAATTAKATAAAACCCCCCTANTTTGTATGAGCTGTCATAATTACGGCTATTCTCCTTCTTCTT
TCCCTACCAGTATTAGCAGGAGCCATTACTATATTATTAACAGATCGAAATATTAACACCTCATTCTTTGACCCAGCAGG
TGGTGGTGATCCAATYCTTTATCAACACTTATTTTGATTTTTGGTCACCCTGAAG
> genseq-1_CO1_C06_1235_Cephaloleia_kuprewiczae_(adult)_in_Pitcairnia_brittoniana__ELEVATION_(m)_1500_CO1_Assembly_of_2_reads:_17-Feb-2013Costa_Rica,_Heredia,_Rara_Avis_Biol._Station 
AAAGATATTGGAACTTTGTATTTCATTTTTGGATTCTGATCTGGAATAGTAGGTACATCCTTAAGAATATTAATTCGAGC
AGAATTAGGTAATCCTGGAACACTAATTGGAAATGATCAAATTTATAATGTTATTGTTACTGCCCATGCTTTTATTATAA
TTTTCTTTATAGTTATACCCATTATAATTGGGGGATTCGGAAATTGATTAGTTCCACTAATGCTGGGAGCCCCAGATATA
GCCTTTCCTCGTTTAAATAATATAAGATTTTGGTTACTCCCACCATCCTTAATATTCCTACTTATAAGAAGTATAGTTGA
ATCAGGGGCAGGAACTGGTTGAACCGTATACCCCCCATTATCCGCTAATACAGCCCACAGGGGAGCTTCTGTTGATTTAG
CTATTTTTAGTCTTCACTTAGCGGGGATTTCTTCAATTCTTGGAGCTATTAATTTTATTTCCACAGTAATAAATATACGA
CCCAAGGGAATAGAATTAGATAAAACCCCCCTATTTGTATGAGCTGTCATAATTACGGCTATTCTCCTTCTTCTTTCCCT
ACCAGTATTAGCAGGAGCCATTACTATATTATTAACAGATCGAAATATTAACACCTCATTCTTTGACCCAGCAGGTGGTG
GTGATCCAATTCTTTATCAACACTTATTTTGATTTTTTGGTCACCC
>D06_1235_Cephaloleia_kuprewiczae_(adult)_in_Pitcairnia_brittoniana__ELEVATION_(m)_1500_CO1_Assembly_of_2_reads:_17-Feb-2013_Costa_Rica,_Heredia,_Rara_Avis_Biol._Station 
TCATAAAGATATTGGAACTTTGTATTTCATTTTTGGATTCTGATCTGGAATAGTAGGTACATCCTTAAGAATATTAATTC
GAGCAGAATTAGGTAATCCTGGAACACTAATTGGAAATGATCAAATTTATAATGTTATTGTTACTGCCCATGCTTTTATT
ATAATTTTCTTTATAGTTATACCCATTATAATTGGGGGATTCGGAAATTGATTAGTTCCACTAATGCTGGGAGCCCCAGA
TATAGCCTTTCCTCGTTTAAATAATATAAGATTTTGGTTACTCCCACCATCCTTAATATTCCTACTTATAAGAAGTATAG
TTGAATCAGGGGCAGGAACTGGTTGAACCGTATACCCCCCATTATCCGCTAATACAGCCCACAGGGGAGCTTCTGTTGAT
TTAGCTATTTTTAGTCTTCACTTAGCGGGGATTTCTTCAATTCTTGGAGCTATTAATTTTATTTCCACAGTAATAAATAT
ACGACCCAAGGGAATAGAATTAGATAAAACCCCCCTATTTGTATGAGCTGTCATAATTACGGCTATTCTCCTTCTTCTTT
CCCTACCAGTATTAGCAGGAGCCATTACTATATTATTAACAGATCGAAATATTAACACCTCATTCTTTGACCCAGCAGGT
GGTGGTGATCCAATTCTTTATCAACACTTATTTTGATTTTTTGGTCACCCTGGAAGTA
>C08_1163_Cephaloleia_kuprewiczae_(egg)_in_Pitcairnia_arcuata__ELEVATION_(m)_700_Assembly_of_2_reads:_19-Nov-2011_Costa_Rica,_Heredia,_Rara_Avis_Biol._Station
CAATTTCACACAGGTAAACTTCAGGGTGACCAAAGAATCAAAATAAGTGTTGATAAAGAATTGGATCACCACCACCTGCT
GGGTCAAAGAATGAGGTGTTAATATTTCGATCTGTTAATAATATAGTAATGGCTCCTGCTAATACTGGTAGGGAAAGAAG
AAGGAGAATAGCCGTAATTATGACAGCTCATACAAATAGGGGGGTTTTATCTAATTCTATTCCCTTGGGTCGTATGTTTA
TTACTGTGGAAATAAAATTAATAGCTCCAAGAATTGAAGAAATCCCCCGCTAAGTGAAGACTAAAAATAGCTAAATCAAC
AGAAGCTCCCCTGTGGGCTGTATTAGCGGATAATGGGGGGTATACGGTTCAACCAGTTCCTGCCCCCGATTCAACTATAC
TTCTTATAAGTAGGAATATTAAGGATGGTGGGAGTAACCAAAATCTTATATTATTTAAACGAGGAAAGGCTATATCTGGG
GCTCCCAGCATTAGTGGAACTAATCAATTTCCGAATCCCCCAATTATAATGGGTATAACTATAAAGAAAATTATAATAAA
AGCATGGGCAGTAACAATAACATTATAAATTTGATCATTTCCAATTAGTGTTCCAGGATTACCTAATTCTGCTCGAATTA
ATATTCTTAAGGATGTACCTACTATTCCAGATCAGAATCCAAAAATGAAATACA
>C09_1163_Cephaloleia_kuprewiczae_(larva)_in_Pitcairnia_arcuata_ELEVATION_(m)_700_Assembly_of_2_reads:_19-Nov-2011_Costa_Rica,_Heredia,_Rara_Avis_Biol._Station
TTTTGGGATTCTGATCTGGAATAGTAGGTACAWCCATTAAGAATATTAATTCGAGCAGAATTAGGTAATCCTGGAACACT
AATTGGAAATGATCAAATTTATAATGTTATTGKTACTGCCCATGCTTTTATTATAATTTTCTTTATAGTTATACCCATTA
TAATTGGGGGATTCGGAAATTGATTWGTTCCACTAATGCTGGGAGCCCCAGATATAGCCTTTCCTCGTTTAAATAATATA
AGATTTTGGTTACTCCCACCATCCTTAATATTCCTACTTATAAGAAGTATAGTTGAATCGGGGGCAGGAACTGGTTGAAC
CGTATACCCCCCATTATCCGCTAATACAGCCCACAGGGGAGCTTCTGTTGATTTAGCTATTTTTAGTCTTCACTTAGCCG
GGGATTTCTTCAATTCTTGGAGCTATTAATTTTATTTCCACAGTAATAAACATACGACCCAAGGGAATAGAATTAGATAA
AACCCCCCTATTTGTATGAGCTGTCATAATTACGGCTATTCTCCTTCTTCTTTCCCTACCAGTATTAGCAGGAGCCATTA
CTATATTATTAACAGATCGAAATATTAACACCTCATTCTTTGACCCAGCAGGTGGTGGTGATCCAATTCTTTATCAACAC
TTATTTTGATTTTTTGGTCACCCTGAAGTTTACCTGTGTGAAATT
>H02_1163_Cephaloleia_kuprewiczae_(egg)_in_Pitcairnia_arcuata__ELEVATION_(m)_700_Assembly_of_2_reads:_19-Nov-2011_Costa_Rica,_Heredia,_Rara_Avis_Biol._Station
GTTGTAAAACGTCGAGTCAACAAAATCATAAAAGACATCGGAACTTTGTGTTTTCATTTTTTGGAYTCTGATCTGGAATA
GTAGGTACMTCCTTAAGAATACTAATTCGAGCAGAATTAGGCAATCCCGGAAACACTAATTGGAAATGATCAAATTTATA
ATGTTATTGTTACTGCCCATGCTTTTATTATAATTTTCTTTATAGTTATACCCATTATAATTGGGGGATTCGGAAATTGA
CTAGTTCCACTAATACTGGGGGCCCCAGATATAGCCTTCCCACGTTTAAATAATATAAGATTTTGATTACTCCCACCATC
CTTAATATTCCTACTTCTAAGAAGTATAGTTGAATCAGGAGCAGGAACTGGTTGAACCGTATACCCCCCATTATCCGCTA
ATACAGCCCACAGGGGAGCTTCTGTTGATTTAGCTATTTTTAGTCTTCACTTAGCGGGTGATTTCTTCAATTCTTGGAGC
TATTAATTTTATTTCCACAGTAATAAACATACGACCCAAGGGAATAGAATTAGATAAAACTCCCCTATTTGTATGAGCTG
TGATAATTACGGCTATTCTCCTTCTTCTTTCCCTACCAGTATTAGCAGGGGCCATTACCATATTATTAACAGATCGAAAT
ATTAACACCTCATTCTTTGACCCAGCAGGTGGTGGTGATCCGATTCTTTATCAACACTTATTTTGATTCTTTGGTCACCC
TGAAGTTTACCTGTGTGAAATTGTTA
> genseq-1_CO1_B09_1163_Cephaloleia_kuprewiczae_(Adult)_in_Pitcairnia_arcuata__ELEVATION_(m)_700_Assembly_of_2_reads:_20-Nov-2011_Costa_Rica,_Heredia,_Rara_Avis_Biol._Station
GTTGTAAAACGACGGTCAACAAATCATAAAGACATCGGAACTTTGTATTTCATTTTTGGATTCTGATCTGGAATAGTAGG
TACATCCTTAAGAATATTAATTCGAGCAGAATTAGGTAATCCTGGAACACTAATTGGAAATGATCAAATTTATAATGTTA
TTGTTACTGCCCATGCTTTTATTATAATTTTCTTTATAGTTATACCCATTATAATTGGGGGATTCGGAAATTGATTAGTT
CCACTAATGCTGGGAGCCCCAGATATAGCCTTTCCTCGTTTAAATAATATAAGATTTTGGCTACTCCCACCATCCTTAAT
ATTCCTACTTATAAGAAGTATAGTTGAATCAGGAGCAGGAACTGGTTGAACCGTATACCCCCCATTATCCGCTAATACAG
CCCACAGGGGAGCTTCTGTTGATTTAGCTATTTTTAGTCTTCACTTAGCGGGGATTTCTTCAATTCTTGGAGCTATTAAT
TTTATTTCCACAGTAATAAACATACGACCCAAGGGAATAGAATTAGATAAAACCCCCCTATTTGTATGAGCTGTCATAAT
TACGGCTATTCTCCTTCTTCTTTCCCTACCAGTATTAGCAGGAGCCATTACTATATTATTAACAGATCGAAATATTAACA
CCTCATTCTTTGACCCAGCAGGTGGTGGTGATCCAATTCTTTATCAACACTTATTTTGATTTTTTGGTCACCCTGAAGTT
TACCTGTGTGAAATTGTTAT
>C02_1163_Cephaloleia_kuprewiczae_(larva)_in_Pitcairnia_arcuata_ELEVATION_(m)_700_Assembly_of_2_reads:_20-Nov-2011_Costa_Rica,_Heredia,_Rara_Avis_Biol._Station
TAACAATTTCACACAGGTAAACTTCAGGGTGACCAAAAAATCAAAATAAGTGTTGATAAAGAATTGGATCACCACCACCT
GCTGGGTCAAAGAATGAGGTGTTAATATTTCGATCTGTTAATAATATAGTAATGGCTCCTGCTAATACTGGTAGGGAAAG
AAGAAGGAGAATAGCCGTAATTATGACAGCTCATACAAATAGGGGGGTTTTATCTAATTCTATTCCCTTGGGTCGTATGT
TTATTACTGTGGAAATAAAATTAATAGCTCCAAGAATTGAAGAAATCCCCGCTAAGTGAAGACTAAAAATAGCTAAATCA
ACAGAAGCTCCCCTGTGGGCTGTATTAGCGGATAATGGGGGGTATACGGTTCAACCAGTTCCTGCTCCTGATTCAACTAT
ACTTCTTATAAGTAGGAATATTAAGGATGGTGGGAGTAGCCAAAATCTTATATTATTTAAACGAGGAAAGGCTATATCTG
GGGCTCCCAGCATTAGTGGAACTAATCAATTTCCGAATCCCCCAATTATAATGGGTATAACTATAAAGAAAATTATAATA
AAAGCATGGGCAGTAACAATAACATTATAAATTTGATCATTTCCAATTAGTGTTCCAGGATTACCTAATTCTGCTCGAAT
TAATATTCTTAAGGATGTACCTACTATTCCAGATCAGAATCCAAAAATGAAATACAAAGTTCCGATGTCTTTATGATTTG
TTGACCGTCGTTTTACAACGTCGTG
>C03_1163_Cephaloleia_kuprewiczae_(larva)_in_Pitcairnia_arcuata_ELEVATION_(m)_700_Assembly_of_2_reads:_22-Nov-2011_Costa_Rica,_Heredia,_Rara_Avis_Biol._Station
CAATTTCACACAGGTAAACTTCAGGGTGACCAAAAAATCAAAATAAGTGTTGATAAAGAATTGGATCACCACCACCTGCT
GGGTCAAAGAATGAGGTGTTAATATTTCGATCTGTTAATAATATAGTAATGGCTCCCGCTAATACTGGTAGGGAAAGAAG
AAGGAGAATAGCCGTAATTATGACAGCTCATACAAATAGGGGAGTTTTATCTAATTCTATTCCCTTGGGCCGTATATTTA
TTACTGTGGAAATAAAATTAATAGCCCCAAGAATTGAAGAAATCCCMTGCTTAAGTGAAGACTAAAAATAGCTAAATCAA
CAGAAGCCCCCCTGTGGGCTGTATTAGCGGATAATGGGGGGTATACGGTTCAACCAGTTCCTGCTCCCGATTCAACTATA
CTTCTTAGCAGTAGGAACATTAAGGATGGTGGGAGTAACCAAAATCTTATATTATTTAAACGTGGAAAGGCTATATCTGG
GGCTCCCAGTATTAGTGGAACTAATCAATTTCCGAATCCCCCAATTATAATGGGTATAACTATAAAGAAAATTATAATAA
AAGCATGGGCAGTAACAATAACATTATAAATTTGATCATTTCCAATTAGTGTTCCAGGATTACCTAATTCTGCTCGAATT
AGTATTCTTAAGGATGTACCCTACTATTCCAGATCAGAATCCAAAAATGAAATACAAAGTTCCGATGTCTTTATGATTTG
TTGACCGTCGTTTTACAACGTCGTGA
> genseq-1_CO1_A02_1163_Cephaloleia_kuprewiczae_(Adult)_in_Pitcairnia_arcuata__ELEVATION_(m)_700_Assembly_of_2_reads:_25-Nov-2011_Costa_Rica,_Heredia,_Rara_Avis_Biol._Station
CAAATGATAAAGATATCGGGAACTTTGTATTTCATTTTTGGGATTCTGATCTGGAATAGTAGGTACATCCATTAAGAATA
TTAATTCGAGCAGAATTAGGTAATCCTGGAACACTAATTGGAAATGATCAAATTTATAATGTTATTGTTACTGCCCATGC
TTTTATTATAATTTTCTTTATAGTTATACCCATTATAATTGGGGGATTCGGAAATTGATTAGTTCCACTAATGCTGGGAG
CCCCAGATATAGCCTTTCCTCGTTTAAATAATATAAGATTTTGGTTACTCCCACCATCCTTAATATTCCTACTTATAAGA
AGTATAGTTGAATCAGGGGCAGGAACTGGTTGAACCGTATACCCCCCATTATCCGCTAATACAGCCCACAGGGGAGCTTC
TGTTGATTTAGCTATTTTTAGTCTTCACTTAGCGGGGTATTTCTTCAATTCTTGGAGCTATTAATTTTATTTCCACAGTA
ATAAATATACGACCCAAGGGAATAGAATTAGATAAAACCCCCCTATTTGTATGAGCTGTCATAATTACGGCTATTCTCCT
TCTTCTTTCCCTACCAGTATTAGCAGGAGCCATTACTATATTATTAACAGATCGAAATATTAACACCTCATTCTTTGACC
CAGCAGGTGGTGGTGATCCAATTCTTTATCAACACTTATTTTGATTTTTTGGTCACCCTGAAGTTTACCTGTGTGAA
> genseq-1_CO1_A07_1163_Cephaloleia_kuprewiczae_(Adult)_in_Pitcairnia_arcuata__ELEVATION_(m)_700_Assembly_of_2_reads:_25-Nov-2011_Costa_Rica,_Heredia,_Rara_Avis_Biol._Station
CGACGTTGTAAAAAGACGGTCAACAGATCATAAAGAATATCGAGAACTTTGTATTTCATTTTTGGATTCTGATCTGGAAT
AGTAGGTACATCCTTAAGAATACTAATTCGAGCAGAATTAGGTAATCCTGGAACACTAATTGGAAAATGATCAAATTTAT
AATGTTATTGTTACTGCCCATGCTTTTATTATAATTTTCTTTATAGTTATACCCATTATAATTGGGGGATTCGGAAATTG
ATTAGTTCCACTAATACTGGGAGCCCCAGATATAGCCTTTCCACGTTTAAATAATATAAGATTTTGGTTACTCCCACCAT
CCTTAATATTCCTACTGCTAAGAAGTATAGTTGAATCGGGAGCAGGAACTGGTTGAACCGTATACCCCCCACTATCCGCT
AATACAGCCCACAGGGGGGCTTCTGTTGATTTAGCTATTTTTAGTCTTCACTTAGCAGGGTATTTCTTCAATTCTTGGGG
CTATTAATTTTATTTCCACAGTAATAAATATACGGCCCAAGGGAATAGAATTAGATAAAACTCCCCTATTTGTATGAGCT
GTCATAATTACGGCTATTCTCCTTCTTCTTTCCCTACCAGTATTAGCGGGAGCCATTACTATATTATTAACAGATCGAAA
TATTAACACCTCATTCTTTGACCCAGCAGGTGGTGGTGATCCAATTCTTTATCAACACTTATTTTGATTCTTTGGTCACC
CTGAAGTTTACCTGTGTGAAATTGTTA
> genseq-1_CO1_A11_1163_Cephaloleia_kuprewiczae_(Adult)_in_Pitcairnia_arcuata__ELEVATION_(m)_700_Assembly_of_2_reads:_25-Nov-2011_Costa_Rica,_Heredia,_Rara_Avis_Biol._Station
TGGTCCCCTGAAGTTTACCTGTGTGAAATTGTTATCCCAAAGCCCACTAATTCCAGCAGAATTAGGTAATCCTGGAACAC
TAATTGGAAATGATCAAATTTATAATGTTATTGTTACTGCCCATGCTTTTATTATAATTTTCTTTATAGTTATACCCATT
ATAATTGGGGGATTCGGAAATTGATTAGTTCCACTAATACTGGGAGCCCCAGATATAGCCTTTCCACGTTTAAATAATAT
AAGATTTTGGTTACTCCCACCATCCTTAATATTCCTACTGCTAAGAAGTATAGTTGAATCGGGAGCAGGAACTGGTTGAA
CCGTATACCCCCCATTATCCGCTAATACAGCCCACAGGGGGGCTTCTGTTGATTTAGCTATTTTTAGTCTTCACTTAGCA
GTGGATTTCTTCAATTCTTGGGGCTATTAATTTTATTTCCACAGTAATAAATATACGGCCCAAGGGAATAGAATTAGATA
AAACTCCCCTATTTGTATGAGCTGTCATAATTACGGCTATTCTCCTTCTTCTTTCCCTACCAGTATTAGCGGGAGCCATT
ACTATATTATTAACAGATCGAAATATTAACACCTCATTCTTTGACCCAGCAGGTGGTGGTGATCCAATTCTTTATCAACA
CTTATTTTGATTTTTTGGTCACCCTGAAGTTTACCTGTGTGAAATTGTT
> genseq-1_CO1_B01_1163_Cephaloleia_kuprewiczae_(Adult)_in_Pitcairnia_arcuata__ELEVATION_(m)_700_Assembly_of_2_reads:_25-Nov-2011_Costa_Rica,_Heredia,_Rara_Avis_Biol._Station
GACGGTTCGACAAATCATAAAGAAATCGGAACTTGGTATTTCAATTTTTTGGATTATGATCTGGAATAGTAGGTACATCC
TCYAAGAAAWATTAATTCGAGCAGGAATTAGGTAATCCTGGAACACTAATTGGAAATGATCAAATTTATAATGTTATTGT
TACTGCCCATGCTTTTATTATAATTTTCTTTATAGTTATACCCATTATAATTGGGGGATTCGGAAATTGATTAGTTCCAC
TAATGCTGGGAGCCCCAGATATAGCCTTTCCTCGTTTAAATAATATAAGATTTTGGTTACTCCCACCATCCTTAATATTC
CTACTTATAAGAAGTATAGTTGAATCAGGAGCAGGAACTGGTTGAACCGTATACCCCCCATTATCCGCTAATACAGCCCA
CAGGGGAGCTTCTGTTGATTTAGCTATTTTTAGTCTTCACTTAGCGGGGATTTCTTCAATTCTTGGAGCTATTAATTTTA
TTTCCACAGTAATAAACATACGACCCAAGGGAATAGAATTAGATAAAACCCCCCTATTTGTATGAGCTGTCATAATTACG
GCTATTCTCCTTCTTCTTTCCCTACCAGTATTAGCAGGAGCCATTACTATATTATTAACAGATCGAAATATTAACACCCT
CATTCTTTGACCCAGCAGGTGGTGGTGATCCCAATTCTTTATCAACACTTATTTTGATTCTTTGGTCACCCCTGAAGTTT
ACCTGTGTGAAATTGTTATC
> genseq-1_CO1_B02_1163_Cephaloleia_kuprewiczae_(Adult)_in_Pitcairnia_arcuata__ELEVATION_(m)_700_Assembly_of_2_reads:_25-Nov-2011_Costa_Rica,_Heredia,_Rara_Avis_Biol._Station
GGAAATAKTAGGTACATCCATAWGAATATTAATTCCAGCAGAATTAGGTAATCCTGGAACACTAATTGGAAATGATCAAA
TTTATAATGTTATTGTTACTGCCCATGCTTTTATTATAATTTTCTTTATAGTTATACCCATTATAATTGGGGGATTCGGA
AATTGATTAGTTCCACTAATGCTGGGAGCCCCAGATATAGCCTTTCCTCGTTTAAATAATATAAGATTTTGGTTACTCCC
ACCATCCTTAATATTCCTACTTATAAGAAGTATAGTTGAATCAGGGGCAGGAACTGGTTGAACCGTATACCCCCCATTAT
CCGCTAATACAGCCCACAGGGGAGCTTCTGTTGATTTAGCTATTTTTAGTCTTCACTTAGCGGGTGATTTCTTCAATTCT
TGGAGCTATTAATTTTATTTCCACAGTAATAAATATACGACCCAAGGGAATAGAATTAGATAAAACCCCCCTATTTGTAT
GAGCTGTCATAATTACGGCTATTCTCCTTCTTCTTTCCCTACCAGTATTAGCAGGAGCCATTACTATATTATTAACAGAT
CGAAATATTAACACCTCATTCTTTGACCCAGCAGGTGGTGGTGATCCAATTCTTTATCAACACTTATTTTGATTTTTTGG
TCACCCTGAAGTTTACCTGTGTGAAATTG
> genseq-1_CO1_B03_1163_Cephaloleia_kuprewiczae_(Adult)_in_Pitcairnia_arcuata__ELEVATION_(m)_700_Assembly_of_2_reads:_25-Nov-2011_Costa_Rica,_Heredia,_Rara_Avis_Biol._Station
TTCACACAGGTAAAATTCAGGGTGACCAAAGAATCAAAAATAAGTGTTGATAAAAGAATTGGATCACCACCACCTGCTGG
GGTCAAAGAATGAGGTGTTAAATATTTCGATCTGTTAATAATATAGTAATGGCTCCTGCTAATACTGGTAGGGAAAGAAG
AAGGAGAATAGCCGTAATTATGACAGCTCATACAAATAGGGGGGTTTTATCTAATTCTATTCCCTTGGGTCGTATGTTTA
TTACTGTGGAAATAAAATTAATAGCTCCAAGAATTGAAGAAATCCCCGCTAAGTGAAGACTAAAAATAGCTAAATCAACA
GAAGCTCCCCTGTGGGCTGTATTAGCGGATAATGGGGGGTATACGGTTCAACCAGTTCCTGCCCCCGATTCAACTATACT
TCTTATAAGTAGGAATATTAAGGATGGTGGGAGTAACCAAAATCTTATATTATTTAAACGAGGAAAGGTGATATCTGGGG
CTCCCAGCATTAGTGGAACTAATCAATTTCCGAATCCCCCAATTATATTGGGTATAACTATAAAGAAAATTATAATAAAA
GCATGGGCAGTAACAATTACATCTAAATTTGATCAATTCCAATAAGTGTTCCAGGTTTACTTAATTATGCTTGA
>B04_1163_Cephaloleia_kuprewiczae_(Adult)_in_Pitcairnia_arcuata__ELEVATION_(m)_700_Assembly_of_2_reads:_25-Nov-2011_Costa_Rica,_Heredia,_Rara_Avis_Biol._Station
TTGTAAAACGACGGTCAACAAATCATAAAGAATATCGGGAACTTTGTATTTCATTTWTGGATTCTGATCTGGAATAGTAG
GGTACATCCTTAAGAATACTAATTCGAGCAGAATTAGGTAATCCTGGAACACTAATTGGAAATGATCAAATTTATAATGT
TATTGTTACTGCCCATGCTTTTATTATAATTTTCTTTATAGTTATACCCATTATAATTGGGGGATTCGGAAATTGATTAG
TTCCACTAATACTGGGAGCCCCAGATATAGCCTTTCCACGTTTAAATAATATAAGATTTTGGTTACTCCCACCATCCTTA
ATATTCCTACTGCTAAGAAGTATAGTTGAATCGGGAGCAGGAACTGGTTGAACCGTATACCCCCCACTATCCGCTAATAC
AGCCCACAGGGGGGCTTCTGTTGATTTAGCTATTTTTAGTCTTCACTTATGCAGKKATTTCTTCAATTCTTGGGGCTATT
AATTTTATTTCCACAGTAATAAATATACGGCCCAAGGGAATAGAATTAGATAAAACTCCCCTATTTGTATGAGCTGTCAT
AATTACGGCTATTCTCCTTCTTCTTTCCCTACCAGTATTAGCGGGAGCCATTACTATATTATTAACAGATCGAAATATTA
ACACCTCATTCTTTGACCCAGCAGGTGGTGGTGATCCAATTCTTTATCAACACTTATTTTGGTTTTTTGGTCACCCTGAA
GTTTACCTGTGTGAAATTGTTA
>B05_1163_Cephaloleia_kuprewiczae_(Adult)_in_Pitcairnia_arcuata__ELEVATION_(m)_700_Assembly_of_2_reads:_25-Nov-2011_Costa_Rica,_Heredia,_Rara_Avis_Biol._Station
TTTGTATTTCATTTTTGGATTCTGATCTGGAATAGTAGGTACATCCTTAAGAATACTAATTCGAGCAGAATTAGGTAATC
CTGGAACACTAATTGGAAATGATCAAATTTATAATGTTATTGTTACTGCCCATGCTTTTATTATAATTTTCTTTATAGTT
ATACCCATTATAATTGGGGGATTCGGAAATTGATTAGTTCCACTAATACTGGGAGCCCCAGATATAGCCTTTCCACGTTT
AAATAATATAAGATTTTGGTTACTCCCACCATCCTTAATATTCCTACTGCTAAGAAGTATAGTTGAATCGGGAGCAGGAA
CTGGTTGAACCGTATACCCCCCACTATCCGCTAATACAGCCCACAGGGGGGCTTCTGTTGATTTAGCTATTTTTAGTCTT
CACTTAKCAKGGTATTTCTTCAATTCTTGGGGCTATTAATTTTATTTCCACAGTAATAAATATACGGCCCAAGGGAATAG
AATTAGATAAAACTCCCCTATTTGTATGAGCTGTCATAATTACGGCTATTCTCCTTCTTCTTTCCCTACCAGTATTAGCG
GGAGCCATTACTATATTATTAACAGATCGAAATATTAACACCTCATTCTTTGACCCAGCAGGTGGTGGTGATCCAATTCT
TTATCAACACTTATTTTGATTTTTTGGTCACCCTGAAGTTTACCTGTGTGAA
>B06_1163_Cephaloleia_kuprewiczae_(Adult)_in_Pitcairnia_arcuata__ELEVATION_(m)_700_Assembly_of_2_reads:_25-Nov-2011_Costa_Rica,_Heredia,_Rara_Avis_Biol._Station
TTCGAGCAGAATTCGGCAATCCCGGTACACTAATTGGAATTGATCAAATTTATAATGTTATTGTTACTGCCCATGCTTTT
ATTATAATTTTCATTATAGTTATACCCATTATAATTGGGGGATTCGGAAATTGACTAGTTCCACTAATACTGGGGGCCCC
AGATATAGCCTTCCCACGTTTAAATAATATAAGATTTTGATTACTCCCACCATCCTTAATATTCCTACTTCTAAGAAGTA
TAGTTGAATCAGGAGCAGGAACTGGTTGAACCGTATACCCCCCATTATCCGCTAATACAGCCCACAGGGGAGCTTCTGTT
GATTTAGCTATTTTTAGTCTTCACTTAGCGGGGWTTTCTTCAATTCTTGGAGCTATTAATTTTATTTCCACAGTAATAAA
CATACGACCCAAGGGAATAGAATTAGATAAAACTCCCCTATTTGTATGAGCTGTGATAATWACGGCTATTCTCCTTCTTC
TTTCCCTACCAGTATTAGCAGGGGCCATTACCATATTATTAACAGATCGAAATATTTAACACCTCATTCTTTGACCCAGC
AGGTGGTGGGTGATCCGATTCTTTATCAACACTTATTTTGATTTTTTTGGTCACCTGAAGTTACCTGTGTGAAATTGTTA
TC
>B08_1163_Cephaloleia_kuprewiczae_(Adult)_in_Pitcairnia_arcuata__ELEVATION_(m)_700_Assembly_of_2_reads:_25-Nov-2011_Costa_Rica,_Heredia,_Rara_Avis_Biol._Station
TTGTATTTCATTTTTGGATTCTGATCTGGAATAGTAGGTACATCCTTAAGAATACTAATTCGAGCAGAATTAGGTAATCC
TGGAACACTAATTGGAAATGATCAAATTTATAATGTTATTGTTACTGCCCATGCTTTTATTATAATTTTCTTTATAGTTA
TACCCATTATAATTGGGGGATTCGGAAATTGATTAGTTCCACTAATACTGGGAGCCCCAGATATAGCCTTTCCTAACGTT
TAAATAATATAAGATTTTGGTTACTCCCACCATCCTTAATATTCCTACTGCTAAGAAGTATAGTTGAATCGGGAGCAGGA
ACTGGTTGAACCGTATACCCCCCATTATCCGCTAATACAGCCCACAGGGGGGCTTCTGTTGATTTAGCTATTTTTAGTCT
TCACTTAGCAKTGKATTTCTTCAATTCTTGGGGCTATTAATTTTATTTCCACAGTAATAAATATACGGCCCAAGGGAATA
GAATTAGATAAAACTCCCCTATTTGTATGAGCTGTCATAATTACGGCTATTCTCCTTCTTCTTTCCCTACCAGTATTAGC
GGGAGCCATTACTATATTATTAACAGATCGAAATATTAACACCTCATTCTTTGACCCAGCAGGTGGTGGTGATCCAATTC
TTTATCAACACTTATTTTGATTTTTTGGTCACCCTGAAGTTTACCTGTGTGAA
>C05_1163_Cephaloleia_kuprewiczae_(larva)_in_Pitcairnia_arcuata_ELEVATION_(m)_700_Assembly_of_2_reads:_25-Nov-2011_Costa_Rica,_Heredia,_Rara_Avis_Biol._Station
GGTCAACAAATCATAAAGACATCGGAAACTTTGTATTTCATTTTTGGATTCTGATCTGGAATAGTAGGTACATCCTTAAG
AATATTAATTCGAGCAGAATTAGGTAATCCTGGAACACTAATTGGAAATGATCAAATTTATAATGTTATTGTTACTGCCC
ATGCTTTTATTATAATTTTCTTTATAGTTATACCCATTATAATTGGGGGATTCGGAAATTGATTAGTTCCACTAATGCTG
GGAGCCCCAGATATAGCCTTTCCTCGTTTAAATAATATAAGATTTTGGTTACTCCCACCATCCTTAATATTCCTACTTAT
AAGAAGTATAGTTGAATCAGGGGCAGGAACTGGTTGAACCGTATACCCCCCATTATCCGCTAATACAGCCCACAGGGGAG
CTTCTGTTGATTTAGCTATTTTTAGTCTTCACTTAGCGGGGATTTCTTCAATTCTTGGAGCTATTAATTTTATTTCCACA
GTAATAAATATACGACCCAAGGGAATAGAATTAGATAAAACCCCCCTATTTGTATGAGCTGTCATAATTACGGCTATTCT
CCTTCTTCTTTCCCTACCAGTATTAGCAGGAGCCATTACTATATTATTAACAGATCGAAATATTAACACCTCATTCTTGA
CCCAGCAGGTGGTGGTGATCCAATTTCTTTATCAACACTTATTTTGATTCTTTGGTCACCCTGAAGTTTACCTGTGTGAA
ATTGTTAT
>C10_1163_Cephaloleia_kuprewiczae_(Adult)_in_Pitcairnia_arcuata__ELEVATION_(m)_700_Assembly_of_2_reads:_25-Nov-2011_Costa_Rica,_Heredia,_Rara_Avis_Biol._Station
CGACGTTGTAAAACGACGGTCAACAAATCATAAAGATATCGGGAACTTTGTATTTCATTTTTGGATTCTGATCTGGAATA
GTAGGTACATCCTTAAGAATATTAATTCGAGCAGAATTAGGTAATCCTGGAACACTAATTGGAAATGATCAAATTTATAA
TGTTATTGTTACTGCCCATGCTTTTATTATAATTTTCTTTATAGTTATACCCATTATAATTGGGGGATTCGGAAATTGAT
TAGTTCCACTAATGCTGGGAGCCCCAGATATAGCCTTTCCTCGTTTAAATAATATAAGATTTTGGTTACTCCCACCATCC
TTAATATTCCTACTTATAAGAAGTATAGTTGAATCAGGGGCAGGAACTGGTTGAACCGTATACCCCCCATTATCCGCTAA
TACAGCCCACAGGGGAGCTTCTGTTGATTTAGCTATTTTTAGTCTTCACTTAKYTGGGGATTTCTTCAATTCTTGGAGCT
ATTAATTTTATTTCCACAGTAATAAATATACGACCCAAGGGAATAGAATTAGATAAAACCCCCCTATTTGTATGAGCTGT
CATAATTACGGCTATTCTCCTTCTTCTTTCCCTACCAGTATTAGCAGGAGCCATTACTATATTATTAACAGATCGAAATA
TTAACACCTCATTCYTTGACCCAGCAGGTGGTGGTGATCCAATTMTTTATCAACACTTATTTTGATTCTTTGGTCACCCT
GAAGTTTACCTGTGTGAAATTGTTATC
>C11_1163_Cephaloleia_kuprewiczae_(Adult)_in_Pitcairnia_arcuata__ELEVATION_(m)_700_Assembly_of_2_reads:_25-Nov-2011_Costa_Rica,_Heredia,_Rara_Avis_Biol._Station
GAATAGTAGGTACATCGATAAGAGTGCKAATTCGAGCASARWTARGTAATCCTGGAACASTWRTTGGAAATGATCAWAKT
TATAATGTTATTGTTACTGCCCATGCTTTTTATTATAATTTTCTTTATAGTTATACCCATTATAATTGGGGGATTCGGAA
ATTGATTAGTTCCACTAATACTGGGAGCCCCAGATATAGCCTTTCCACGTTTAAATAATATAAGATTTTGGTTACTCCCA
CCATCCTTAATATTCCTACTGCTAAGAAGTATAGTTGAATCGGGAGCAGGAACTGGTTGAACCGTATACCCCCCACTATC
CGCTAATACAGCCCACAGGGGGGCTTCTGTTGATTTAGCTATTTTTAGTCTTCACTTAGCAKGGATTTCTTCAATTCTTG
GGGCTATTAATTTTATTTCCACAGTAATAAATATACGGCCCAAGGGAATAGAATTAGATAAAACTCCCCTATTTGTATGA
GCTGTCATAATTACGGCTATTCTCCTTCTTCTTTCCCTACCAGTATTAGCGGGAGCCATTACTATATTATTAACAGATCG
AAATATTAACACCTCATTCTTTGACCCAGCAGGTGGTGGTGATCCAATTCTTTATCAACACTTTATTTTGATTTTTTGGT
CACCCTGAAGTTTACCTGTTGTGAAATTGTTATC
>C12_1163_Cephaloleia_kuprewiczae_(Adult)_in_Pitcairnia_arcuata__ELEVATION_(m)_700_Assembly_of_2_reads:_25-Nov-2011_Costa_Rica,_Heredia,_Rara_Avis_Biol._Station
AACAATTTCACACAGGTAAACTTCAGGGTGACCAAAGAAATCAAAATAAGTGTTGATAAAGAATTGGGATCACCACCACC
TGCTGGGTCAAAGAATGAGGTGTTAATATTTCGATCTGTTAATAATATAGTAATGGCTCCTGCTAATACTGGTAGGGAAA
GAAGAAGGAGAATAGCCGTAATTATGACAGCTCATACAAATAGGGGGGTTTTATCTAATTCTATTCCCTTGGGTCGTATG
TTTATTACTGTGGAAATAAAATTAATAGCTCCAAGAATTGAAGAAATCCCCGCTAAGTGAAGACTAAAAATAGCTAAATC
AACAGAAGCTCCCCTGTGGGCTGTATTAGCGGATAATGGGGGGTATACGGTTCAACCAGTTCCTGCTCCTGATTCAACTA
TACTTCTTATAAGTAGGAATATTAAGGATGGTGGGAGTAGCCAAAATCTTATATTATTTAAACGAGGAAAGGCTATATCT
GGGGCTCCCAGCATTAGTGGAACTAATCAATTTCCGAATCCCCCAATTATAATGGGTATAATGATAAAGAAAATTATATT
AAAAGCATGGGCAGTATCAATAACATTATAAATTTAATCATTTCCAATTATTTTCCAGGATTAC
>A06_1211_Cephaloleia_histrionica_in_Costus_laevis_ELEVATION_(M)1200_CO1_Assembly_of_2_reads:_30_Jul_2013,_Costa_Rica,_Puntarenas,_Coto_Brus,_Las_Cruces_Biol._Station
TCATAAAGATATTGGGACCCTATACTTTATCTTTGGATTTTGATCCGGTATAGTTGGAACATCAATAAGAATACTTATTC
GAGCTGAATTAGGTAACCCAGGAACTTTAATTGGAAATGATCAAATTTATAATGTTATTGTAACTGCCCACGCTTTCATT
ATAATTTTTTTTATAGTTATACCAATTATAATTGGAGGATTCGGTAATTGRTTAGTTCCATTGATATTAGGAGCCCCTGA
TATAGCATTCCCTCGGTTAAATAATATAAGATTTTGACTTCTTCCCCCATCCTTAATATTTCTCCTCATAAGAAGAATGG
TYRAAACAGGAGCAGGAACCGGTTGAACAGTATACCCACCGCTTTCAGCCAATACTGCCCACAGAGGAGCATCTGTAGAC
TTAGCCATCTTCAGCCTTCAWTTAGCCGGAATTTCATCAATTCTTGGRGCAATTAATTTCATSTCAACAATTATAAATAT
ACGACCAGAAGGTATAGAGTTAGATAAAACCCCACTATTTGTATGGGCAGTCATAATTACAGCAATCCTTTTATTASTAT
CCCTACCWGTCCTAGCAGGAGCTATCACGATACTTCTAACTGACCGAAATATCAATACTTCCTTATTTGACCCTGCCGGA
GGAGGAGACCCAATCTTATACCAACATCTATTTTGATTTTTTGGTCACCCTGAAGTT
>A07_1211_Cephaloleia_histrionica_in_Costus_laevis_ELEVATION_(M)1200_CO1_Assembly_of_2_reads:_30_Jul_2013,_Costa_Rica,_Puntarenas,_Coto_Brus,_Las_Cruces_Biol._Station
TCATAAAGATATTGGGACCCTATACTTTATCTTTGGATTTTGATCCGGTATGAGTTGGAACATCAATAAGAATACTCATT
CGAGCTGAATTAGGTAACCCAGGAACTTTAATTGGAAATGATCAAATTTATAATGTTATTGTAACTGCCCACGCTTTCAT
TATAATTTTTTTTATAGTTATACCAATTATAATTGGAGGATTCGGTAATTGGTTAGTTCCATTGATATTAGGAGCCCCTG
ATATAGCATTCCCTCGGTTAAATAATATAAGATTTTGACTTCTTCCCCCATCATTAATATTTCTCCTCATAAGAAGAATG
GTYGAAACAGGAGCAGGGACCGGTTGAACAGTATACCCACCGCTTTCAGCCAATACTGCCCACAGAGGAGCATCTGTAGA
CTTAGCCATCTTCAGCCTTCACTTAGCCGGAATTTCATCAATTCTTGGGGCAATTAATTTCATCTCAACAATTATAAATA
TACGACCAGAAGGTATAGAGTTAGATAAAACCCCACTATTTGTATGGGCAGTCATAATTACAGCAATCCTTTTATTACTA
TCCCTACCTGTCCTAGCAGGAGCTATCACGATACTTCTAACTGACCGAAATATCAATACTTCCTTTTTTGACCCTGCCGG
AGGAGGAGACCCAATCTTATACCAACATCTATTTTGATTTTTTGGTCACCCTGGAAGTT
>A10_1209_Cephaloleioa_histrionica_in_Costus_guanaiensis_ELEVATION_(M)40_CO1_Assembly_of_2_reads:_3_Aug_2013,_Costa_Rica,_Puntarenas,_Coto_Brus,_Carretera_Costanera,_Near_KM_34,_9_deg._3_min._15.5_sec_N_83_deg.38_min._7.04_sec_W
TCATAAAGATATTGGGACCCTATACTTTATCTTTGGATTTTGATCCGGTATAGTTGGAACATCAATAAGAATACTCATTC
GAGCTGAATTAGGTAACCCAGGAACTTTAATTGGAAATGATCAAATCTATAATGTTATTGTAACTGCCCACGCTTTCATT
ATAATTTTTTTTATAGTTATACCAATTATAATTGGAGGATTCGGTAATTGATTAGTCCCATTGATATTAGGAGCCCCTGA
TATAGCATTCCCTCGGTTAAATAATATAAGATTTTGACTTCTTCCCCCATCATTAATATTTCTCCTCATAAGAAGAATGG
TCGAAACAGGAGCAGGGACCGGTTGAACAGTATACCCACCGCTTTCAGCCAATACTGCCCACAGAGGAGCATCTGTAGAC
TTAGCCATCTTCAGCCTTCACTTAGCCGGAATTTCATCAATTCTTGGGGCAATTAATTTCATCTCAACAATTATAAATAT
ACGACCAGAAGGTATAGAGTTAGATAAAACCCCACTATTTGTATGGGCAGTCATAATTACAGCAATCCTTTTATTACTAT
CCCTACCTGTCCTAGCAGGAGCTATCACGATACTTCTAACTGACCGAAATATCAATACTTCCTTTTTTGACCCTGCCGGA
GGAGGAGACCCAATCTTATACCAACATCTATTTTGATTTTTTGGTCAC
>A11_1209_Cephaloleioa_histrionica_in_Costus_guanaiensis_ELEVATION_(M)40_CO1_Assembly_of_2_reads:_3_Aug_2013,_Costa_Rica,_Puntarenas,_Coto_Brus,_Carretera_Costanera,_Near_KM_34,_9_deg._3_min._15.5_sec_N_83_deg.38_min._7.04_sec_W,_
TCATAAAGATATTGGGACCCTATACTTTATCTTTGGATTTTGATCCGGTATAGTTGGAACATCAATAAGAATACTCATTC
GAGCTGAATTAGGTAACCCAGGAACTTTAATTGGAAATGATCAAATCTATAATGTTATTGTAACTGCCCACGCTTTCATT
ATAATTTTTTTTATAGTTATACCAATTATAATTGGAGGATTCGGTAATTGATTAGTCCCATTGATATTAGGAGCCCCTGA
TATAGCATTCCCTCGGTTAAATAATATAAGATTTTGACTTCTTCCCCCATCATTAATATTTCTCCTCATAAGAAGAATGG
TCGAAACAGGAGCAGGGACCGGTTGAACAGTATACCCACCGCTTTCAGCCAATACTGCCCACAGAGGAGCATCTGTAGAC
TTAGCCATCTTCAGCCTTCACTTAGCCGGAATTTCATCAATTCTTGGGGCAATTAATTTCATCTCAACAATTATAAATAT
ACGACCAGAAGGTATAGAGTTAGATAAAACCCCACTATTTGTATGGGCAGTCATAATTACAGCAATCCTTTTATTACTAT
CCCTACCTGTCCTAGCAGGAGCTATCACGATACTTCTAACTGACCGAAATATCAATACTTCCTTTTTTGACCCTGCCGGA
GGAGGAGACCCAATCTTATACCAACATCTATTTTGATTTTTTGGTCAC
>A12_1209_Cephaloleioa_histrionica_in_Costus_guanaiensis_ELEVATION_(M)40_CO1_Assembly_of_2_reads:_3_Aug_2013,_Costa_Rica,_Puntarenas,_Coto_Brus,_Carretera_Costanera,_Near_KM_34,_9_deg._3_min._15.5_sec_N_83_deg.38_min._7.04_sec_W
ATAAAGATATTGGGACCCTATACTTTATCTTTGGATTTTGATCCGGTATAGTTGGAACATCAATAAGAATACTCATTCGA
GCTGAATTAGGTAACCCAGGAACTTTAATTGGAAATGATCAAATCTATAATGTTATTGTAACTGCCCACGCTTTCATTAT
AATTTTTTTTATAGTTATACCAATTATAATTGGAGGATTCGGTAATTGATTAGTCCCATTGATATTAGGAGCCCCTGATA
TAGCATTCCCTCGGTTAAATAATATAAGATTTTGACTTCTTCCCCCATCATTAATATTTCTCCTCATAAGAAGAATGGTC
GAAACAGGAGCAGGGACCGGTTGAACAGTATACCCACCGCTTTCAGCCAATACTGCCCACAGAGGAGCATCTGTAGACTT
AGCCATCTTCAGCCTTCACTTAGCCGGAATTTCATCAATTCTTGGGGCAATTAATTTCATCTCAACAATTATAAATATAC
GACCAGAAGGTATAGAGTTAGATAAAACCCCACTATTTGTATGGGCAGTCATAATTACAGCAATCCTTTTATTACTATCC
CTACCTGTCCTAGCAGGAGCTATCACGATACTTCTAACTGACCGAAATATCAATACTTCCTTTTTGACCCTGCCGGAGGA
GGAGACCCAATCTTATACCAACATCTATTTTGATTTTTTGGTCAC
>B06_1211_Cephaloleia_histrionica_in_Costus_laevis_ELEVATION_(M)1200_CO1_Assembly_of_2_reads:_30_Jul_2013,_Costa_Rica,_Puntarenas,_Coto_Brus,_Las_Cruces_Biol._Station
ATAAAAGATATTGGGACCCTATACTTTATCTTTTGGATTTTGATCCGGTATAAGTTGGAACATCAATAAGAATACTCATT
CGAGCTGAATTAGGTAACCCAGGAACTTTAATTGGAAATGATCAAATTTATAATGTTATTGTAACTGCCCACGCTTTCAT
TATAATTTTTTTTATAGTTATACCAATTATAATTGGAGGATTCGGTAATTGGTTAGTTCCATTGATATTAGGAGCCCCTG
ATATAGCATTCCCTCGGTTAAATAATATAAGATTTTGACTTCTTCCCCCATCATTAATATTTCTCCTCATAAGAAGAATG
GTCGAAACAGGAGCAGGGACCGGTTGAACAGTATACCCACCGCTTTCAGCCAATACTGCCCACAGAGGAGCATCTGTAGA
CTTAGCCATCTTCAGCCTTCACTTAGCCGGAATTTCATCAATTCTTGGGGCAATTAATTTCATCTCAACAATTATAAATA
TACGACCAGAAGGTATAGAGTTAGATAAAACCCCACTATTTGTATGGGCAGTCATAATTACAGCAATCCTTTTATTACTA
TCCCTACCTGTCCTAGCAGGAGCTATCACGATACTTCTAACTGACCGAAATATCAATACTTCCTTTTTTGACCCTGCCGG
AGGAGGAGACCCAATCTTATACCAACATCTATTTTGATTTTTTGGTCACCTG
>B07_1211_Cephaloleia_histrionica_in_Costus_laevis_ELEVATION_(M)1200_CO1_Assembly_of_2_reads:_30_Jul_2013,_Costa_Rica,_Puntarenas,_Coto_Brus,_Las_Cruces_Biol._Station
CAACAAATCATAAAGATATTGGGACCCTATACTTTATCTTTGGATTTTGATCCGGTATAGTTGGAACATCAATAAGAATA
CTCATTCGAGCTGAATTAGGTAACCCAGGTACTTTAATTGGAAATGATCAAATTTATAATGTTATTGTAACTGCCCACGC
TTTCATTATAATTTTTTTTATAGTTATACCAATTATAATTGGAGGATTCGGTAATTGGTTAGTTCCATTGATATTAGGAG
CCCCTGATATAGCATTCCCTCGGCTAAATAATATAAGATTTTGACTTCTTCCCCCATCATTAATATTTCTCCTCATAAGA
AGAATGGTCGAAACAGGAGCAGGGACCGGTTGAACAGTATACCCACCGCTTTCAGCCAATACTGCCCACAGAGGAGCATC
TGTAGACTTAGCCATCTTCAGCCTTCACTTAGCCGGAATTTCATCAATTCTTGGRGCAATTAATTTCATCTCAACAATTA
TAAATATACGACCAGAAGGTATAGAGTTAGATAAAACCCCACTATTTGTATGGGCAGTCATAATCACAGCAATCCTTTTA
TTACTATCCCTACCTGTCCTAGCAGGAGCTATCACGATACTTCTAACTGACCGAAATATCAATACTTCCTTTTTTGACCC
TGCCGGAGGAGGAGACCCAATCTTATACCAACATCTATTTTGATTTTTTGGTCACCCTGAAGTT
>B10_1209_Cephaloleioa_histrionica_in_Costus_guanaiensis_ELEVATION_(M)40_CO1_Assembly_of_2_reads:_3_Aug_2013,_Costa_Rica,_Puntarenas,_Coto_Brus,_Carretera_Costanera,_Near_KM_34,_9_deg._3_min._15.5_sec_N_83_deg.38_min._7.04_sec_W
TCATAAAGATATTGGGACCCTATACTTTATCTTTGGATTTTGATCCGGTATAGTTGGAACATCAATAAGAATACTCATTC
GAGCTGAATTAGGTAACCCAGGAACTTTAATTGGAAATGATCAAATCTATAATGTTATTGTAACTGCCCACGCTTTCATT
ATAATTTTTTTTATAGTTATACCAATTATAATTGGAGGATTCGGTAATTGATTAGTCCCATTGATATTAGGAGCCCCTGA
TATAGCATTCCCTCGGTTAAATAATATAAGATTTTGACTTCTTCCCCCATCATTAATATTTCTCCTCATAAGAAGAATGG
TCGAAACAGGAGCAGGGACCGGTTGAACAGTATACCCACCGCTTTCAGCCAATACTGCCCACAGAGGAGCATCTGTAGAC
TTAGCCATCTTCAGCCTTCACTTAGCCGGAATTTCATCAATTCTTGGGGCAATTAATTTCATCTCAACAATTATAAATAT
ACGACCAGAAGGTATAGAGTTAGATAAAACCCCACTATTTGTATGGGCAGTCATAATTACAGCAATCCTTTTATTACTAT
CCCTACCTGTCCTAGCAGGAGCTATCACGATACTTCTAACTGACCGAAATATCAATACTTCCTTTTTTGACCCTGCCGGA
GGAGGAGACCCAATCTTATACCAACATCTATTTTGATTTTTTGGTCACC
>B11_1209_Cephaloleioa_histrionica_in_Costus_guanaiensis_ELEVATION_(M)40_CO1_Assembly_of_2_reads:_3_Aug_2013,_Costa_Rica,_Puntarenas,_Coto_Brus,_Carretera_Costanera,_Near_KM_34,_9_deg._3_min._15.5_sec_N_83_deg.38_min._7.04_sec_W
AAAGATATTGGGACCCTATACTTTATCTTTGGATTTTGATCCGGTATAGTTGGAACATCAATAAGAATACTCATTCGAGC
TGAATTAGGTAACCCAGGAACTTTAATTGGAAATGATCAAATCTATAATGTTATTGTAACTGCCCACGCTTTCATTATAA
TTTTTTTTATAGTTATACCAATTATAATTGGAGGATTCGGTAATTGATTAGTCCCATTGATATTAGGAGCCCCTGATATA
GCATTCCCTCGGTTAAATAATATAAGATTTTGACTTCTTCCCCCATCATTAATATTTCTCCTCATAAGAAGAATGGTCGA
AACAGGAGCAGGGACCGGTTGAACAGTATACCCACCGCTTTCAGCCAATACTGCCCACAGAGGAGCATCTGTAGACTTAG
CCATCTTCAGCCTTCACTTAGCCGGAATTTCATCAATTCTTGGGGCAATTAATTTCATCTCAACAATTATAAATATACGA
CCAGAAGGTATAGAGTTAGATAAAACCCCACTATTTGTATGGGCAGTCATAATTACAGCAATCCTTTTATTACTATCCCT
ACCTGTCCTAGCAGGAGCTATCACGATACTTCTAACTGACCGAAATATCAATACTTCCTTTTTTGACCCTGCCGGAGGAG
GAGACCCAATCTTATACCAACATCTATTTTGATTTTTTGGTCAC
>B12_1209_Cephaloleioa_histrionica_in_Costus_guanaiensis_ELEVATION_(M)40_CO1_Assembly_of_2_reads:_3_Aug_2013,_Costa_Rica,_Puntarenas,_Coto_Brus,_Carretera_Costanera,_Near_KM_34,_9_deg._3_min._15.5_sec_N_83_deg.38_min._7.04_sec_W
TCATAAAGATATTGGGACCCTATACTTTATCTTTGGATTTTGATCCGGTATAGTTGGAACATCAATAAGAATACTCATTC
GAGCTGAATTAGGTAACCCAGGAACTTTAATTGGAAATGATCAAATCTATAATGTTATTGTAACTGCCCACGCTTTCATT
ATAATTTTTTTTATAGTTATACCAATTATAATTGGAGGATTCGGTAATTGATTAGTCCCATTGATATTAGGAGCCCCTGA
TATAGCATTCCCTCGGTTAAATAATATAAGATTTTGACTTCTTCCCCCATCATTAATATTTCTCCTCATAAGAAGAATGG
TCGAAACAGGAGCAGGGACCGGTTGAACAGTATACCCACCGCTTTCAGCCAATACTGCCCACAGAGGAGCATCTGTAGAC
TTAGCCATCTTCAGCCTTCACTTAGCCGGAATTTCATCAATTCTTGGGGCAATTAATTTCATCTCAACAATTATAAATAT
ACGACCAGAAGGTATAGAGTTAGATAAAACCCCACTATTTGTATGGGCAGTCATAATTACAGCAATCCTTTTATTACTAT
CCCTACCTGTCCTAGCAGGAGCTATCACGATACTTCTAACTGACCGAAATATCAATACTTCCTTTTTTGACCCTGCCGGA
GGAGGAGACCCAATCTTATACCAACATCTATTTTGATTTTTTGGTCACCCTGGAAGTTTAA
>C06_1211_Cephaloleia_histrionica_in_Costus_laevis_ELEVATION_(M)1200_CO1_Assembly_of_2_reads:_30_Jul_2013,_Costa_Rica,_Puntarenas,_Coto_Brus,_Las_Cruces_Biol._Station
AAATCATAAAGATATTGGGACCCTATACTTTATCTTTGGATTTTGATCCGGTATAGTTGGAACATCAATAAGAATACTCA
TTCGAGCTGAATTAGGTAACCCAGGAACTTTAATTGGAAATGATCAAATTTATAATGTTATTGTAACTGCCCACGCTTTC
ATTATAATTTTTTTTATAGTTATACCAATTATAATTGGAGGATTCGGTAATTGGTTAGTTCCATTGATATTAGGAGCCCC
TGATATAGCATTCCCTCGGTTAAATAATATAAGATTTTGACTTCTTCCCCCATCATTAATATTTCTCCTCATAAGAAGAA
TGGTYGAAACAGGAGCAGGGACCGGTTGAACAGTATACCCACCGCTTTCAGCCAATACTGCCCACAGAGGAGCATCTGTA
GACTTAGCCATCTTCAGCCTTCACTTAGCCGGAATTTCATCAATTCTTGGGGCAATTAATTTCATCTCAACAATTATAAA
TATACGACCAGAAGGTATAGAGTTAGATAAAACCCCACTATTTGTATGGGCAGTCATAATTACAGCAATCCTTTTATTAC
TATCCCTACCTGTCCTAGCAGGAGCTATCACGATACTTCTAACTGACCGAAATATCAATACTTCCTTTTTTGACCCTGCC
GGAGGAGGAGACCCAATCTTATACCAACATCTATTTTGATTTTTTGGTCACCCTGGAAGTT
>C07_1211_Cephaloleia_histrionica_in_Costus_laevis_ELEVATION_(M)1200_CO1_Assembly_of_2_reads:_30_Jul_2013,_Costa_Rica,_Puntarenas,_Coto_Brus,_Las_Cruces_Biol._Station
TCATAAAGATATTGGGACCCTATACTTTATCTTTGGATTTTGATCCGGTATAGTTGGAACATCAATAAGAATACTCATTC
GAGCTGAATTAGGTAACCCAGGAACTTTAATTGGAAATGATCAAATTTATAATGTTATTGTAACTGCCCACGCTTTCATT
ATAATTTTTTTTATAGTTATACCAATTATAATTGGAGGATTCGGTAATTGGTTAGTTCCATTGATATTAGGAGCCCCTGA
TATAGCATTCCCTCGGTTAAATAATATAAGATTTTGACTTCTTCCCCCATCATTAATATTTCTCCTCATAAGAAGAATGG
TCGAAACAGGAGCAGGGACCGGTTGAACAGTATACCCACCGCTTTCAGCCAATACTGCCCACAGAGGAGCATCTGTAGAC
TTAGCCATCTTCAGCCTTCACTTAGCCGGAATTTCATCAATTCTTGGGGCAATTAATTTCATCTCAACAATTATAAATAT
ACGACCAGAAGGTATAGAGTTAGATAAAACCCCACTATTTGTATGGGCAGTCATAATTACAGCAATCCTTTTATTACTAT
CCCTACCTGTCCTAGCAGGAGCTATCACGATACTTCTAACTGACCGAAATATCAATACTTCCTWTTTTGACCCTGCCGGA
GGAGGAGACCCAATCTTATACCAACATCTATTTTGATTTTTTGGTCA
>C10_1209_Cephaloleioa_histrionica_in_Costus_guanaiensis_ELEVATION_(M)40_CO1_Assembly_of_2_reads:_3_Aug_2013,_Costa_Rica,_Puntarenas,_Coto_Brus,_Carretera_Costanera,_Near_KM_34,_9_deg._3_min._15.5_sec_N_83_deg.38_min._7.04_sec_W
CATAAAGATATTGGGACCCTATACTTTATCTTTGGATTTTGATCCGGTATAGTTGGAACATCAATAAGAATACTCATTCG
AGCTGAATTAGGTAACCCAGGAACTTTAATTGGAAATGATCAAATCTATAATGTTATTGTAACTGCCCACGCTTTCATTA
TAATTTTTTTTATAGTTATACCAATTATAATTGGAGGATTCGGTAATTGATTAGTCCCATTGATATTAGGAGCCCCTGAT
ATAGCATTCCCTCGGTTAAATAATATAAGATTTTGACTTCTTCCCCCATCATTAATATTTCTCCTCATAAGAAGAATGGT
CGAAACAGGAGCAGGGACCGGTTGAACAGTATACCCACCGCTTTCAGCCAATACTGCCCACAGAGGAGCATCTGTAGACT
TAGCCATCTTCAGCCTTCACTTAGCCGGAATTTCATCAATTCTTGGAGCAATTAATTTCATCTCAACAATTATAAATATA
CGACCAGAAGGTATAGAGTTAGATAAAACCCCACTATTTGTATGGGCAGTCATAATTACAGCAATCCTTTTATTACTATC
CCTACCTGTCCTAGCAGGAGCTATCACGATACTTCTAACTGACCGAAATATCAATACTTCCTTTTTTGACCCTGCCGGAG
GAGGAGACCCAATCTTATACCAACATCTATTTTGATTTTTTGGTCACCCTGGA
>D06_1211_Cephaloleia_histrionica_in_Costus_laevis_ELEVATION_(M)1200_CO1_Assembly_of_2_reads:_30_Jul_2013,_Costa_Rica,_Puntarenas,_Coto_Brus,_Las_Cruces_Biol._Station
TCAACAAAATCATAAAGATATTGGGACCCTATACTTTATCTTTGGATTTTGATCCGGTATAGTTGGAACATCAATAAGAA
TACTCATTCGAGCTGAATTAGGTAACCCAGGAACTTTAATTGGAAATGATCAAATTTATAATGTTATTGTAACTGCCCAC
GCTTTCATTATAATTTTTTTTATAGTTATACCAATTATAATTGGAGGATTCGGTAATTGGTTAGTTCCATTGATATTAGG
AGCCCCTGATATAGCATTCCCTCGGTTAAATAATATAAGATTTTGACTTCTTCCCCCATCATTAATATTTCTCCTCATAA
GAAGAATGGTCGAAACAGGAGCAGGGACCGGTTGAACAGTATACCCACCGCTTTCAGCCAATACTGCCCACAGAGGAGCA
TCTGTAGACTTAGCCATCTTCAGCCTTCACTTAGCCGGAATTTCATCAATTCTTGGGGCAATTAATTTCATCTCAACAAT
TATAAATATACGACCAGAAGGTATAGAGTTAGATAAAACCCCACTATTTGTATGGGCAGTCATAATTACAGCAATCCTTT
TATTACTATCCCTACCTGTCCTAGCAGGAGCTATCACGATACTTCTAACTGACCGAAATATCAATACTTCCTTTTTTGAC
CCTGCCGGAGGAGGAGACCCAATCTTATACCAACATCTATTTTGATTTTTTGGTCACCCTGGAAGTT
>D07_1211_Cephaloleia_histrionica_in_Costus_laevis_ELEVATION_(M)1200_CO1_Assembly_of_2_reads:_30_Jul_2013,_Costa_Rica,_Puntarenas,_Coto_Brus,_Las_Cruces_Biol._Station
TCAACAAATCATAAAGATATTGGGACCCTATACTTTATCTTTGGATTTTGATCCGGTATAGTTGGAACATCAATAAGAAT
ACTCATTCGAGCTGAATTAGGTAACCCAGGTACTTTAATTGGAAATGATCAAATTTATAATGTTATTGTAACTGCCCACG
CTTTCATTATAATTTTTTTTATAGTTATACCAATTATAATTGGAGGATTCGGTAATTGGTTAGTTCCATTGATATTAGGA
GCCCCTGATATAGCATTCCCTCGGCTAAATAATATAAGATTTTGACTTCTTCCCCCATCATTAATATTTCTCCTCATAAG
AAGAATGGTYGAAACAGGAGCAGGRACCGGTTGAACAGTATACCCACCGCTTTCAGCCAATACTGCCCACAGAGGAGCAT
CTGTAGACTTAGCCATCTTCAGCCTTCAYTTAGCCGGAATTTCATCAATTCTTGGGGCAATTAATTTCATCTCAACAATT
ATAAATATACGACCAGAAGGTATAGAGTTAGATAAAACCCCACTATTTGTATGGGCAGTCATAATCACAGCAATCCTTTT
ATTACTATCCCTACCTGTCCTAGCAGGAGCTATCACGATACTTCTAACTGACCGAAATATCAATACTTCCTTTTTTGACC
CTGCCGGAGGAGGAGACCCAATCTTATACCAACATCTATTTTGATTTTTTGGTCACCCTGGAAGT
>D10_1209_Cephaloleioa_histrionica_in_Costus_guanaiensis_ELEVATION_(M)40_CO1_Assembly_of_2_reads:_3_Aug_2013,_Costa_Rica,_Puntarenas,_Coto_Brus,_Carretera_Costanera,_Near_KM_34,_9_deg._3_min._15.5_sec_N_83_deg.38_min._7.04_sec_W
TCATAAAGATATTGGGACCCTATACTTTATCTTTGGATTTTGATCCGGTATAGTTGGAACATCAATAAGAATACTCATTC
GAGCTGAATTAGGTAACCCAGGAACTTTAATTGGAAATGATCAAATCTATAATGTTATTGTAACTGCCCACGCTTTCATT
ATAATTTTTTTTATAGTTATACCAATTATAATTGGAGGATTCGGTAATTGATTAGTCCCATTGATATTAGGAGCCCCTGA
TATAGCATTCCCTCGGTTAAATAATATAAGATTTTGACTTCTTCCCCCATCATTAATATTTCTCCTCATAAGAAGAATGG
TCGAAACAGGAGCAGGGACCGGTTGAACAGTATACCCACCGCTTTCAGCCAATACTGCCCACAGAGGAGCATCTGTAGAC
TTAGCCATCTTCAGCCTTCACTTAGCCGGAATTTCATCAATTCTTGGGGCAATTAATTTCATCTCAACAATTATAAATAT
ACGACCAGAAGGTATAGAGTTAGATAAAACCCCACTATTTGTATGGGCAGTCATAATTACAGCAATCCTTTTATTACTAT
CCCTACCTGTCCTAGCAGGAGCTATCACGATACTTCTAACTGACCGAAATATCAATACTTCCTTTTTTGACCCTGCCGGA
GGAGGAGACCCAATCTTATACCAACATCTATTTTGATTTTTTGGTCACCCTGAA
>D11_1209_Cephaloleioa_histrionica_in_Costus_guanaiensis_ELEVATION_(M)40_CO1_Assembly_of_2_reads:_3_Aug_2013,_Costa_Rica,_Puntarenas,_Coto_Brus,_Carretera_Costanera,_Near_KM_34,_9_deg._3_min._15.5_sec_N_83_deg.38_min._7.04_sec_W
CAAAATCATAAAGATATTGGGACCCTATACTTTATCTTTGGATTTTGATCCGGTATAGTTGGAACATCAATAAGAATACT
CATTCGAGCTGAATTAGGTAACCCAGGAACTTTAATTGGAAATGATCAAATCTATAATGTTATTGTAACTGCCCACGCTT
TCATTATAATTTTTTTTATAGTTATACCAATTATAATTGGAGGATTCGGTAATTGATTAGTCCCATTGATATTAGGAGCC
CCTGATATAGCATTCCCTCGGTTAAATAATATAAGATTTTGACTTCTTCCCCCATCATTAATATTTCTCCTCATAAGAAG
AATGGTCGAAACAGGAGCAGGGACCGGTTGAACAGTATACCCACCGCTTTCAGCCAATACTGCCCACAGAGGAGCATCTG
TAGACTTAGCCATCTTCAGCCTTCACTTAGCCGGAATTTCATCAATTCTTGGGGCAATTAATTTCATCTCAACAATTATA
AATATACGACCAGAAGGTATAGAGTTAGATAAAACCCCACTATTTGTATGGGCAGTCATAATTACAGCAATCCTTTTATT
ACTATCCCTACCTGTCCTAGCAGGAGCTATCACAATACTTCTAACTGACCGAAATATCAATACTTCCTTTTTTGACCCTG
CCGGAGGAGGAGACCCAATCTTATACCAACATCTATTTTGATTTTTTGGTC
>E06_1211_Cephaloleia_histrionica_in_Costus_laevis_ELEVATION_(M)1200_CO1_Assembly_of_2_reads:_30_Jul_2013,_Costa_Rica,_Puntarenas,_Coto_Brus,_Las_Cruces_Biol._Station
ATCATAAAGATATTGGGACCCTATACTTTATCTTTGGATTTTGATCCGGTATAGTTGGAACATCAATAAGAATACTCATT
CGAGCTGAATTAGGTAACCCAGGAACTTTAATTGGAAATGATCAAATTTATAATGTTATTGTAACTGCCCACGCTTTCAT
TATAATTTTTTTTATAGTTATACCAATTATAATTGGAGGATTCGGTAATTGGTTAGTTCCATTGATATTAGGAGCCCCTG
ATATAGCATTCCCTCGGTTAAATAATATAAGATTTTGACTTCTTCCCCCATCATTAATATTTCTCCTCATAAGAAGAATG
GTCGAAACAGGAGCAGGGACCGGTTGAACAGTATACCCACCGCTTTCAGCCAATACTGCCCACAGAGGAGCATCTGTAGA
CTTAGCCATCTTCAGCCTTCACTTAGCCGGAATTTCATCAATTCTTGGGGCAATTAATTTCATCTCAACAATTATAAATA
TACGACCAGAAGGTATAGAGTTAGATAAAACCCCACTATTTGTATGGGCAGTCATAATTACAGCAATCCTTTTATTACTA
TCCCTACCTGTCCTAGCAGGAGCTATCACGATACTTCTAACTGACCGAAATATCAATACTTCCTTTTTTGACCCTGCCGG
AGGAGGAGACCCAATCTTATACCAACATCTATTTTGATTTTTTGGTCACCTGAAGT
>E07_1211_Cephaloleia_histrionica_in_Costus_laevis_ELEVATION_(M)1200_CO1_Assembly_of_2_reads:_30_Jul_2013,_Costa_Rica,_Puntarenas,_Coto_Brus,_Las_Cruces_Biol._Station
AAAATCATAAAGATATTGGGACCCTATACTTTATCTTTGGATTTTGATCCGGTATAGTTGGAACATCAATAAGAATACTC
ATTCGAGCTGAATTAGGTAACCCAGGAACTTTAATTGGAAATGATCAAATTTATAATGTTATTGTAACTGCCCACGCTTT
CATTATAATTTTTTTTATAGTTATACCAATTATAATTGGAGGATTCGGTAATTGGTTAGTTCCATTGATATTAGGAGCCC
CTGATATAGCATTCCCTCGGTTAAATAATATAAGATTTTGACTTCTTCCCCCATCATTAATATTTCTCCTCATAAGAAGA
ATGGTCGAAACAGGAGCAGGGACCGGTTGAACAGTATACCCACCGCTTTCAGCCAATACTGCCCACAGAGGAGCATCTGT
AGACTTAGCCATCTTCAGCCTTCACTTAGCCGGAATTTCATCAATTCTTGGGGCAATTAATTTCATCTCAACAATTATAA
ATATACGACCAGAAGGTATAGAGTTAGATAAAACCCCACTATTTGTATGGGCAGTCATAATTACAGCAATCCTTTTATTA
CTATCCCTACCTGTCCTAGCAGGAGCTATCACGATACTTCTAACTGACCGAAATATCAATACTTCCTTTTTTGACCCTGC
CGGAGGAGGAGACCCAATCTTATACCAACATCTATTTTGATTTTTTGGTC
>E10_1209_Cephaloleioa_histrionica_in_Costus_guanaiensis_ELEVATION_(M)40_CO1_Assembly_of_2_reads:_3_Aug_2013,_Costa_Rica,_Puntarenas,_Coto_Brus,_Carretera_Costanera,_Near_KM_34,_9_deg._3_min._15.5_sec_N_83_deg.38_min._7.04_sec_W
CAACAAATCATAAAGATATTGGGACCCTATACTTTATCTTTGGATTTTGATCCGGTATAGTTGGAACATCAATAAGAATA
CTCATTCGAGCTGAATTAGGTAACCCAGGAACTTTAATTGGAAATGATCAAATCTATAATGTTATTGTAACTGCCCACGC
TTTCATTATAATTTTTTTTATAGTTATACCAATTATAATTGGAGGATTCGGTAATTGATTAGTCCCATTGATATTAGGAG
CCCCTGATATAGCATTCCCTCGGTTAAATAATATAAGATTTTGACTTCTTCCCCCATCATTAATATTTCTCCTCATAAGA
AGAATGGTCGAAACAGGAGCAGGGACCGGTTGAACAGTATACCCACCGCTTTCAGCCAATACTGCCCACAGAGGAGCATC
TGTAGACTTAGCCATCTTCAGCCTTCACTTAGCCGGAATTTCATCAATTCTTGGGGCAATTAATTTCATCTCAACAATTA
TAAATATACGACCAGAAGGTATAGAGTTAGATAAAACCCCACTATTTGTATGGGCAGTCATAATTACAGCAATCCTTTTA
TTACTATCCCTACCTGTCCTAGCAGGAGCTATCACGATACTTCTAACTGACCGAAATATCAATACTTCCTTTTTTGACCC
TGCCGGAGGAGGAGACCCAATCTTATACCAACATCTATTTTGATTTTTTGGTCACCCTGGA
>E11_1209_Cephaloleioa_histrionica_in_Costus_guanaiensis_ELEVATION_(M)40_CO1_Assembly_of_2_reads:_3_Aug_2013,_Costa_Rica,_Puntarenas,_Coto_Brus,_Carretera_Costanera,_Near_KM_34,_9_deg._3_min._15.5_sec_N_83_deg.38_min._7.04_sec_W
TCATAAAGATATTGGGACCCTATACTTTATCTTTGGATTTTGATCCGGTATAGTTGGAACATCAATAAGAATACTCATTC
GAGCTGAATTAGGTAACCCAGGAACTTTAATTGGAAATGATCAAATCTATAATGTTATTGTAACTGCCCACGCTTTCATT
ATAATTTTTTTTATAGTTATACCAATTATAATTGGAGGATTCGGTAATTGATTAGTCCCATTGATATTAGGAGCCCCTGA
TATAGCATTCCCTCGGTTAAATAATATAAGATTTTGACTTCTTCCCCCATCATTAATATTTCTCCTCATAAGAAGAATGG
TCGAAACAGGAGCAGGGACCGGTTGAACAGTATACCCACCGCTTTCAGCCAATACTGCCCACAGAGGAGCATCTGTAGAC
TTAGCCATCTTCAGCCTTCACTTAGCCGGAATTTCATCAATTCTTGGGGCAATTAATTTCATCTCAACAATTATAAATAT
ACGACCAGAAGGTATAGAGTTAGATAAAACCCCACTATTTGTATGGGCAGTCATAATTACAGCAATCCTTTTATTACTAT
CCCTACCTGTCCTAGCAGGAGCTATCACGATACTTCTAACTGACCGAAATATCAATACTTCCTTTTTTGACCCTGCCGGA
GGAGGAGACCCAATCTTATACCAACATCTATTTTGATTTTTTGGTCACACTGGAA
>F06_1211_Cephaloleia_histrionica_in_Costus_laevis_ELEVATION_(M)1200_CO1_Assembly_of_2_reads:_30_Jul_2013,_Costa_Rica,_Puntarenas,_Coto_Brus,_Las_Cruces_Biol._Station
TCAATCAAAATCATAAAGATATTGGGACCCTATACTTTATCTTTGGATTTTGATCCGGTATAGTTGGAACATCAATAAGA
ATACTCATTCGAGCTGAATTAGGTAACCCAGGAACTTTAATTGGAAATGATCAAATTTATAATGTTATTGTAACTGCCCA
CGCTTTCATTATAATTTTTTTTATAGTTATACCAATTATAATTGGAGGATTCGGTAATTGGTTAGTTCCATTGATATTAG
GAGCCCCTGATATAGCATTCCCTCGGTTAAATAATATAAGATTTTGACTTCTTCCCCCATCATTAATATTTCTCCTCATA
AGAAGAATGGTCGAAACAGGAGCAGGGACCGGTTGAACAGTATACCCACCGCTTTCAGCCAATACTGCCCACAGAGGAGC
ATCTGTAGACTTAGCCATCTTCAGCCTTCACTTAGCCGGAATTTCATCAATTCTTGGGGCAATTAATTTCATCTCAACAA
TTATAAATATACGACCAGAAGGTATAGAGTTAGATAAAACCCCACTATTTGTATGGGCAGTCATAATTACAGCAATCCTT
TTATTACTATCCCTACCTGTCCTAGCAGGAGCTATCACGATACTTCTAACTGACCGAAATATCAATACTTCCTTTTTTGA
CCCTGCCGGAGGAGGAGACCCAATCTTATACCAACATCTATTTTGATTTTTTGGTCACCC
>F10_1209_Cephaloleioa_histrionica_in_Costus_guanaiensis_ELEVATION_(M)40_CO1_Assembly_of_2_reads:_3_Aug_2013,_Costa_Rica,_Puntarenas,_Coto_Brus,_Carretera_Costanera,_Near_KM_34,_9_deg._3_min._15.5_sec_N_83_deg.38_min._7.04_sec_W
TCATACAAATCATAAAGATATTGGGACCCTATACTTTATCTTTGGATTTTGATCCGGTATAGTTGGAACATCAATAAGAA
TACTCATTCGAGCTGAATTAGGTAACCCAGGAACTTTAATTGGAAATGATCAAATCTATAATGTTATTGTAACTGCCCAC
GCTTTCATTATAATTTTTTTTATAGTTATACCAATTATAATTGGAGGATTCGGTAATTGATTAGTCCCATTGATATTAGG
AGCCCCTGATATAGCATTCCCTCGGTTAAATAATATAAGATTTTGACTTCTTCCCCCATCATTAATATTTCTCCTCATAA
GAAGAATGGTCGAAACAGGAGCAGGGACCGGTTGAACAGTATACCCACCGCTTTCAGCCAATACTGCCCACAGAGGAGCA
TCTGTAGACTTAGCCATCTTCAGCCTTCACTTAGCCGGAATTTCATCAATTCTTGGGGCAATTAATTTCATCTCAACAAT
TATAAATATACGACCAGAAGGTATAGAGTTAGATAAAACCCCACTATTTGTATGGGCAGTCATAATTACAGCAATCCTTT
TATTACTATCCCTACCTGTCCTAGCAGGAGCTATCACGATACTTCTAACTGACCGAAATATCAATACTTCCTTTTTTGAC
CCTGCCGGAGGAGGAGACCCAATCTTATACCAACATCTATTTTGATTTTTTGGTCACCCTGAAGT
>F11_1209_Cephaloleioa_histrionica_in_Costus_guanaiensis_ELEVATION_(M)40_CO1_Assembly_of_2_reads:_3_Aug_2013,_Costa_Rica,_Puntarenas,_Coto_Brus,_Carretera_Costanera,_Near_KM_34,_9_deg._3_min._15.5_sec_N_83_deg.38_min._7.04_sec_W
CATAAAGATATTGGGACCCTATACTTTATCTTTGGATTTTGATCCGGTATAGTTGGAACATCAATAAGAATACTCATTCG
AGCTGAATTAGGTAACCCAGGAACTTTAATTGGAAATGATCAAATCTATAATGTTATTGTAACTGCCCACGCTTTCATTA
TAATTTTTTTTATAGTTATACCAATTATAATTGGAGGATTCGGTAATTGATTAGTCCCATTGATATTAGGAGCCCCTGAT
ATAGCATTCCCTCGGTTAAATAATATAAGATTTTGACTTCTTCCCCCATCATTAATATTTCTCCTCATAAGAAGAATGGT
CGAAACAGGAGCAGGGACCGGTTGAACAGTATACCCACCGCTTTCAGCCAATACTGCCCACAGAGGAGCATCTGTAGACT
TAGCCATCTTCAGCCTTCACTTAGCCGGAATTTCATCAATTCTTGGGGCAATTAATTTCATCTCAACAATTATAAATATA
CGACCAGAAGGTATAGAGTTAGATAAAACCCCACTATTTGTATGGGCAGTCATAATTACAGCAATCCTTTTATTACTATC
CCTACCTGTCCTAGCAGGAGCTATCACGATACTTCTAACTGACCGAAATATCAATACTTCCTTTTTTGACCCTGCCGGAG
GAGGAGACCCAATCTTATACCAACATCTATTTTGATTTTTTGGTCACCCTGGAAGTT
>G05_1209_Ce_histrionica_larva_Di_str_ELEVATION_(M)1200_CO1_Assembly_of_2_reads:_8_Mar_2013,_Costa_Rica,_Puntarenas,_Coto_Brus,_Las_Cruces_Biol._Station
AAAGATATTGGGACCCTATACTTTATCTTTGGATTTTGATCCGGTATAGTTGGAACATCAATAAGAATACTCATTCGAGC
TGAATTAGGTAACCCAGGAACTTTAATTGGAAATGATCAAATTTATAATGTTATTGTAACTGCCCACGCTTTCATTATAA
TTTTTTTTATAGTTATACCAATTATAATTGGAGGATTCGGTAATTGGTTAGTTCCATTGATATTAGGAGCCCCTGATATA
GCATTCCCTCGGTTAAATAATATAAGATTTTGACTTCTTCCCCCATCATTAATATTTCTCCTCATAAGAAGAATGGTCGA
AACAGGAGCAGGGACCGGTTGAACAGTATACCCACCGCTTTCAGCCAATACTGCCCACAGAGGAGCATCTGTAGACTTAG
CCATCTTCAGCCTTCACTTAGCCGGAATTTCATCAATTCTTGGGGCAATTAATTTCATCTCAACAATTATAAATATACGA
CCAGAAGGTATAGAGTTAGATAAAACCCCACTATTTGTATGGGCAGTCATAATTACAGCAATCCTTTTATTACTATCCCT
ACCTGTCCTAGCAGGAGCTATCACGATACTTCTAACTGACCGAAATATCAATACTTCCTTTTTTGACCCTGCCGGAGGAG
GAGACCCAATCTTATACCAACATCTATTTTGATTTTTTGGTCACCCTGGAAAGT
>G06_1211_Cephaloleia_histrionica_in_Costus_laevis_ELEVATION_(M)1200_CO1_Assembly_of_2_reads:_30_Jul_2013,_Costa_Rica,_Puntarenas,_Coto_Brus,_Las_Cruces_Biol._Station
AACAAATCATAAAGATATTGGGACCCTATACTTTATCTTTGGATTTTGATCCGGTATAGTTGGAACATCAATAAGAATAC
TCATTCGAGCTGAATTAGGTAACCCAGGAACTTTAATTGGAAATGATCAAATTTATAATGTTATTGTAACTGCCCACGCT
TTCATTATAATTTTTTTTATAGTTATACCAATTATAATTGGAGGATTCGGTAATTGGTTAGTTCCATTGATATTAGGAGC
CCCTGATATAGCATTCCCTCGGTTAAATAATATAAGATTTTGACTTCTTCCCCCATCATTAATATTTCTCCTCATAAGAA
GAATGGTYGAAACAGGAGCAGGGACCGGTTGAACAGTATACCCACCGCTTTCAGCCAATACTGCCCACAGAGGAGCATCT
GTAGACTTAGCCATCTTCAGCCTTCAYTTAGCCGGAATTTCATCAATTCTTGGGGCAATTAATTTCATCTCAACAATTAT
AAATATACGACCAGGAAGGTATAGAGGTTAGATAAAACCCCACTATTTGTATGGGCAGTCATAATTACAGCAATCCTTTT
ATTAYTATCCCTACCTGTCCTAGCAGGAGCTATCACGATACTTCTAACTGACCGAAATATCAATACTTCCTTATTTTGAC
CCTGCCGGGAGGAGGAGACCCA
>G10_1209_Cephaloleioa_histrionica_in_Costus_guanaiensis_ELEVATION_(M)40_CO1_Assembly_of_2_reads:_3_Aug_2013,_Costa_Rica,_Puntarenas,_Coto_Brus,_Carretera_Costanera,_Near_KM_34,_9_deg._3_min._15.5_sec_N_83_deg.38_min._7.04_sec_W
TCATAAAGATATTGGGACCCTATACTTTATCTTTGGATTTTGATCCGGTATAGTTGGAACATCAATAAGAATACTCATTC
GAGCTGAATTAGGTAACCCAGGAACTTTAATTGGAAATGATCAAATCTATAATGTTATTGTAACTGCCCACGCTTTCATT
ATAATTTTTTTTATAGTTATACCAATTATAATTGGAGGATTCGGTAATTGATTAGTCCCATTGATATTAGGAGCCCCTGA
TATAGCATTCCCTCGGTTAAATAATATAAGATTTTGACTTCTTCCCCCATCATTAATATTTCTCCTCATAAGAAGAATGG
TCGAAACAGGAGCAGGGACCGGTTGAACAGTATACCCACCGCTTTCAGCCAATACTGCCCACAGAGGAGCATCTGTAGAC
TTAGCCATCTTCAGCCTTCACTTAGCCGGAATTTCATCAATTCTTGGGGCAATTAATTTCATCTCAACAATTATAAATAT
ACGACCAGAAGGTATAGAGTTAGATAAAACCCCACTATTTGTATGGGCAGTCATAATTACAGCAATCCTTTTATTACTAT
CCCTACCTGTCCTAGCAGGAGCTATCACGATACTTCTAACTGACCGAAATATCAATACTTCCTTTTTTGACCCTGCCGGA
GGAGGAGACCCAATCTTATACCAACATCTATTTTGATTTTTTGGTCACCCTGAA
>G11_1209_Cephaloleioa_histrionica_in_Costus_guanaiensis_ELEVATION_(M)40_CO1_Assembly_of_2_reads:_3_Aug_2013,_Costa_Rica,_Puntarenas,_Coto_Brus,_Carretera_Costanera,_Near_KM_34,_9_deg._3_min._15.5_sec_N_83_deg.38_min._7.04_sec_W
TCATAAAGATATTGGGACCCTATACTTTATCTTTGGATTTTGATCCGGTATAGTTGGAACATCAATAAGAATACTCATTC
GAGCTGAATTAGGTAACCCAGGAACTTTAATTGGAAATGATCAAATCTATAATGTTATTGTAACTGCCCACGCTTTCATT
ATAATTTTTTTTATAGTTATACCAATTATAATTGGAGGATTCGGTAATTGATTAGTCCCATTGATATTAGGAGCCCCTGA
TATAGCATTCCCTCGGTTAAATAATATAAGATTTTGACTTCTTCCCCCATCATTAATATTTCTCCTCATAAGAAGAATGG
TCGAAACAGGAGCAGGGACCGGTTGAACAGTATACCCACCGCTTTCAGCCAATACTGCCCACAGAGGAGCATCTGTAGAC
TTAGCCATCTTCAGCCTTCACTTAGCCGGAATTTCATCAATTCTTGGGGCAATTAATTTCATCTCAACAATTATAAATAT
ACGACCAGAAGGTATAGAGTTAGATAAAACCCCACTATTTGTATGGGCAGTCATAATTACAGCAATCCTTTTATTACTAT
CCCTACCTGTCCTAGCAGGAGCTATCACGATACTTCTAACTGACCGAAATATCAATACTTCCTTTTTTGACCCTGCCGGA
GGAGGAGACCCAATCTTATACCAACATCTATTTTGATTTTTTGGTCACCCTGAAGTTTAA
>H05_1211_Cephaloleia_histrionica_in_Costus_laevis_ELEVATION_(M)1200_CO1_Assembly_of_2_reads:_30_Jul_2013,_Costa_Rica,_Puntarenas,_Coto_Brus,_Las_Cruces_Biol._Station
ATAAAGATATTGGGACCCTATACTTTATCTTTGGATTTTGATCCGGTATAGTTGGAACATCAATAAGAATACTCATTCGA
GCTGAATTAGGTAACCCAGGAACTTTAATTGGAAATGATCAAATTTATAATGTTATTGTAACTGCCCACGCTTTCATTAT
AATTTTTTTTATAGTTATACCAATTATAATTGGAGGATTCGGTAATTGGTTAGTTCCATTGATATTAGGAGCCCCTGATA
TAGCATTCCCTCGGTTAAATAATATAAGATTTTGACTTCTTCCCCCATCMTTAATATTTCTCCTCATAARAAGAATGGTC
GAAACAGGAGCAGGGACCGGTTGAACAGTATACCCACCGCTTTCAGCCAATACTGCCCACAGAGGAGCATCTGTAGACTT
AGCCATCTTCAGCCTTCACTTAGCCGGAATTTCATCAATTCTTGGGGCAATTAATTTCATCTCAACAATTATAAATATAC
GACCAGAAGGTATAGAGTTAGATAAAACCCCACTATTTGTATGGGCAGTCATAATTACAGCAATCCTTTTATTACTATCC
CTACCTGTCTCTAGCAGGAGCTATCTACGATACTTCTAACTGACCGAAATATCAATACTTCCTTTTTTGACCCTGCCGGG
AGGAGGAGACCCAATCTTATACCAACATCTATTTTGATTTTTTGGTCACC
>H06_1211_Cephaloleia_histrionica_in_Costus_laevis_ELEVATION_(M)1200_CO1_Assembly_of_2_reads:_30_Jul_2013,_Costa_Rica,_Puntarenas,_Coto_Brus,_Las_Cruces_Biol._Station
TCATAAAGATATTGGGACCCTATACTTTATCTTTGGATTTTGATCCGGTATAGTTGGAACATCAATAAGAATACTCATTC
GAGCTGAATTAGGTAACCCAGGAACTTTAATTGGAAATGATCAAATTTATAATGTTATTGTAACTGCCCACGCTTTCATT
ATAATTTTTTTTATAGTTATACCAATTATAATTGGAGGATTCGGTAATTGGTTAGTTCCATTGATATTAGGAGCCCCTGA
TATAGCATTCCCTCGGTTAAATAATATAAGATTTTGACTTCTTCCCCCATCATTAATATTTCTCCTCATAAGAAGAATGG
TCGAAACAGGAGCAGGGACCGGTTGAACAGTATACCCACCGCTTTCAGCCAATACTGCCCACAGAGGAGCATCTGTAGAC
TTAGCCATCTTCAGCCTTCACTTAGCCGGAATTTCATCAATTCTTGGGGCAATTAATTTCATCTCAACAATTATAAATAT
ACGACCAGAAGGTATAGAGTTAGATAAAACCCCACTATTTGTATGGGCAGTCATAATTACAGCAATCCTTTTATTACTAT
CCCTACCTGTCCTAGCAGGAGCTATCACGATACTTCTAACTGACCGAAATATCAATACTTCCTTWTTTGACCCTGCCAGG
AGGAGGAGACCCAATCTTATACCAACATCTATTTTGATTTTTTGGTCACCCTGGAAGTTTAA
>H09_1209_Cephaloleioa_histrionica_in_Costus_guanaiensis_ELEVATION_(M)40_CO1_Assembly_of_2_reads:_3_Aug_2013,_Costa_Rica,_Puntarenas,_Coto_Brus,_Carretera_Costanera,_Near_KM_34,_9_deg._3_min._15.5_sec_N_83_deg.38_min._7.04_sec_W
TCATAAAGATATTGGGACCCTATACTTTATCTTTGGATTTTGATCCGGTATAGTTGGAACATCAATAAGAATACTCATTC
GAGCTGAATTAGGTAACCCAGGAACTTTAATTGGAAATGATCAAATCTATAATGTTATTGTAACTGCCCACGCTTTCATT
ATAATTTTTTTTATAGTTATACCAATTATAATTGGAGGATTCGGTAATTGATTAGTCCCATTGATATTAGGAGCCCCTGA
TATAGCATTCCCTCGGTTAAATAATATAAGATTTTGACTTCTTCCCCCATCATTAATATTTCTCCTCATAAGAAGAATGG
TCGAAACAGGAGCAGGGACCGGTTGAACAGTATACCCACCGCTTTCAGCCAATACTGCCCACAGAGGAGCATCTGTAGAC
TTAGCCATCTTCAGCCTTCACTTAGCCGGAATTTCATCAATTCTTGGGGCAATTAATTTCATCTCAACAATTATAAATAT
ACGACCAGAAGGTATAGAGTTAGATAAAACCCCACTATTTGTATGGGCAGTCATAATTACAGCAATCCTTTTATTACTAT
CCCTACCTGTCCTAGCAGGAGCTATCACGATACTTCTAACTGACCGAAATATCAATACTTCCTTTTTTGACCCTGCCGGA
GGAGGAGACCCAATCTTATACCAACATCTATTTTGATTTTTTGGTCACCCTGGAAGTT
>H10_1209_Cephaloleioa_histrionica_in_Costus_guanaiensis_ELEVATION_(M)40_CO1_Assembly_of_2_reads:_3_Aug_2013,_Costa_Rica,_Puntarenas,_Coto_Brus,_Carretera_Costanera,_Near_KM_34,_9_deg._3_min._15.5_sec_N_83_deg.38_min._7.04_sec_W
TCATAAAGATATTGGGACCCTATACTTTATCTTTGGATTTTGATCCGGTATAGTTGGAACATCAATAAGAATACTCATTC
GAGCTGAATTAGGTAACCCAGGAACTTTAATTGGAAATGATCAAATCTATAATGTTATTGTAACTGCCCACGCTTTCATT
ATAATTTTTTTTATAGTTATACCAATTATAATTGGAGGATTCGGTAATTGATTAGTCCCATTGATATTAGGAGCCCCTGA
TATAGCATTCCCTCGGTTAAATAATATAAGATTTTGACTTCTTCCCCCATCATTAATATTTCTCCTCATAAGAAGAATGG
TCGAAACAGGAGCAGGGACCGGTTGAACAGTATACCCACCGCTTTCAGCCAATACTGCCCACAGAGGAGCATCTGTAGAC
TTAGCCATCTTCAGCCTTCACTTAGCCGGAATTTCATCAATTCTTGGGGCAATTAATTTCATCTCAACAATTATAAATAT
ACGACCAGAAGGTATAGAGTTAGATAAAACCCCACTATTTGTATGGGCAGTCATAATTACAGCAATCCTTTTATTACTAT
CCCTACCTGTCCTAGCAGGAGCTATCACGATACTTCTAACTGACCGAAATATCAATACTTCCTTTTTTGACCCTGCCGGG
AGGAGGAGACCCAATCTTATACCAACATCTATTTTGATTTTTTGGTCACACTGGAA
>H11_1209_Cephaloleioa_histrionica_in_Costus_guanaiensis_ELEVATION_(M)40_CO1_Assembly_of_2_reads:_3_Aug_2013,_Costa_Rica,_Puntarenas,_Coto_Brus,_Carretera_Costanera,_Near_KM_34,_9_deg._3_min._15.5_sec_N_83_deg.38_min._7.04_sec_W
ATAAAGATATTGGAACCCTATACTTTATCTTTGGATTTTGATCCGGCATAGTTGGAACATCAATAAGAATACTCATTCGA
GCTGAATTAGGTAACCCAGGAACTCTAATTGGAAATGATCAAATTTATAATGTTATTGTAACTGCCCACGCTTTCATTAT
AATTTTTTTTATAGTTATACCAATTATAATTGGAGGATTCGGTAATTGATTAGTTCCATTAATATTAGGAGCCCCCGATA
TAGCGTTCCCTCGATTAAATAATATAAGATTTTGACTTCTTCCCCCATCCTTGATGTTTCTCCTCATAAGAAGAATGGTC
GAAACAGGAGCAGGAACCGGTTGAACAGTATACCCACCGCTTTCAGCCAATACCGCCCACAGAGGAGCATCTGTAGACTT
AGCCATCTTCAGCCTTCACTTAGCCGGAATTTCATCAATTCTTGGAGCAATTAATTTCATCTCAACAATTATAAATATGC
GACCAGAAGGTATAGAGTTAGATAAAACCCCACTATTTGTATGGGCAGTCATAATTACAGCAATCCTTTTATTACTATCC
CTACCGGTCCTTGCGGGAGCTATCACGATACTTCTAACTGACCGAAATATCAATACTTCCTTTTTTGACCCTGCCGGAGG
AGGAGACCCAATCTTATACCAACATTTATTTTGATTTTTTGGTCACACTGGAAGTTTAA
